# Supplementary material for: Dataset on potential environmental impacts of water deprivation and land use for food consumption in France and Tunisia
Source: Data Brief. 2019 Oct 28;27:104661. doi: 10.1016/j.dib.2019.104661 (PMC6864175; doi:10.1016/j.dib.2019.104661)
Supplement: Multimedia component 1 [file mmc1.xlsx]

## Sheet: 1. Presentation
Potential environmental impacts of water deprivation and land use for food consumption in France and Tunisia
Supplementary Information
Sinfort C.1, Perignon M.2, Drogue S.2, Darmon N.2, Elati J.3, Amiot M.-J.2 and the MEDINA study group
1 Montpellier SupAgro, UMR ITAP, Univ. Montpellier, 34060 Montpellier, France
2 MOISA, Univ Montpellier, CIHEAM-IAMM, CIRAD, INRA, Montpellier SupAgro, Montpellier, France
3 Institut National de Nutrition et de Technologies Alimentaires, 1007 Tunis, Tunisia
Worksheets (including this one)
1. Presentation
2. Food items
columns:	code		Food item code
	name		Food item name
	crop_group		Used to indentify land occupation for the LANCA method
	type_an		Animal, used to identify animal feed
	hs_bw		HS code of the corresponding product in the Water Footprint Database
	name_bw		Name of the corresponding product in the Water Footprint Database
	r_prod_bw		Ratio: food product/water footprint of the corresponding product
	fao_item_code		Code of the corresponding product in FAOstat
	fao_item_name		Name of the corresponding product in FAOstat
	biodiv_group		Agricultural group used for biodiversity impact calculation
3. Imported_items
columns:	code		Food item code
	name		Food item name
	HS imported commodity		HS code of imported commodity
	Name Imported Commodity		Name of imported commodity
	r_ref		mass ratio: imported commodity/reference commodity
	HS reference commodity		HS code of the reference commodity
	Name reference commodity		Name of the reference commodity
4. Animal_feed
columns:	country		Country where the feed is used
	animal_type		Animal type
	feed_product		Feed product name
	hs_feed		HS code of the corresponding imported commodity (also used in the Water Footprint database)
	name_feed_un		Name of the corresponding imported commodity (also used in the Water Footprint database)
	fao_item_code		Feed product FAO code
	fao_item		Feed product FAO name
	amount_kg_par_kg		Total feed amount [kf_feed/kg_animal]
5. Countries
columns:	iso_code		Country ISO code
	fao_code		Country FAO code
	country		Country name
	region_bouwman		Region code used in Bouwman (2005)
	biome_code		World Wildlife Fund (WWF) eco-terrestrial biome code
	biome		WWF eco-terrestrial biome name
6. LandUse Code
columns:	biome_code		WWF eco-terrestrial biome code
	biome		WWF eco-terrestrial biome name
	crop_group		Used to indentify land occupation to use LANCA method
	lanca_code		LANCA Land Use code
*The MEDINA study group:
Marie-Josèphe Amiot, Nawel Achir, Leila Alouane, Jalila El Ati, Sihem Bellagha, Pierre-Marie Bosc, Mélanie Broin, Nicole Darmon, Claudie Dhuique-Meyer, Marie-Claude Dop, Sophie Drogué, Sandrine Dury, Ahmed Ferchoui, Cédric Gaillard, Zeineb Ghrabi, Florence Jacquet, Yves Kameli, Fayçal Kefi, Faten Khamassi, Emmanuelle Kesse-Guyot, Denis Lairon, Yves Martin-Prevel, Caroline Méjean, Claire Mouquet-R…

## Sheet: 2. Food_items
code	name	crop_group	type_an	hs_bw	name_bw	r_coding_bw	fao_item_code	fao_item_name	biodiv_group
1	curry powder	AROMATIC	n/a	"091099"	Spices nes	1	723	Spices, nes	annual
2	ground black pepper	AROMATIC	n/a	"090411"	Peppers of the genus peper	1	689	Chillies and peppers, dry	annual
3	cinnamon	AROMATIC	n/a	"091099"	Spices nes	1	723	Spices, nes	annual
4	coriander seeds	AROMATIC	n/a	"091099"	Spices nes	1	723	Spices, nes	annual
5	thyme	AROMATIC	n/a	"091099"	Spices nes	1	723	Spices, nes	annual
6	cumin seeds	AROMATIC	n/a	"091099"	Spices nes	1	723	Spices, nes	annual
7	laurel	AROMATIC	n/a	"091099"	Spices nes	1	723	Spices, nes	annual
8	spices	AROMATIC	n/a	"091099"	Spices nes	1	723	Spices, nes	annual
9	pepper extract	AROMATIC	n/a	"070960"	Peppers of the genus Capsicum or of the genus Pimenta.fresh or chilled	1	689	Chillies and peppers, dry	annual
10	anise	AROMATIC	n/a	"090910"	Anise or badian seeds	1	711	Anise, badian, fennel, coriander	annual
11	rosemary	AROMATIC	n/a	"091099"	Spices nes	1	723	Spices, nes	annual
12	blackcurrant liquor	BERRIES	n/a	"081030"	Black, white or red currants and gooseberries, fresh	0.1	550	Currants	permanent
13	capers	BERRIES	n/a	"071340"	Lentils dried. shelled. whether or not skinned or split	1	201	Lentils	annual
14	fresh blackcurrants	BERRIES	n/a	"081030"	Black, white or red currants and gooseberries, fresh	1	550	Currants	permanent
15	dried figs	BERRIES	n/a	"080420"	Figs, fresh or dried	0.2	569	Figs	permanent
16	fresh strawberries	BERRIES	n/a	"081010"	Strawberries. fresh	1	544	Strawberries	annual
17	fresh raspberries	BERRIES	n/a	"081020"	Raspberries. blackberries. mulberries and loganberries. fresh	1	547	Raspberries	permanent
18	fresh currants	BERRIES	n/a	"081020"	Raspberries. blackberries. mulberries and loganberries. fresh	1	547	Raspberries	permanent
19	fresh blueberries	BERRIES	n/a	"081020"	Raspberries. blackberries. mulberries and loganberries. fresh	1	547	Raspberries	permanent
20	fresh blackberries	BERRIES	n/a	"081020"	Raspberries. blackberries. mulberries and loganberries. fresh	1	547	Raspberries	permanent
21	black olives	BERRIES	n/a	"071120"	Olives,provisionally preservd but nt suitable f immediate consumption	1	260	Olives	Permanent
22	raspberry pulp	BERRIES	n/a	"081020"	Raspberries. blackberries. mulberries and loganberries. fresh	1	547	Raspberries	annual
23	beef meat	BOVINE MEAT & HORSE	Beef	"020130"	Bovine cuts boneless. fresh or chilled	1	867	Meat, cattle	pasture
24	veal meat	BOVINE MEAT & HORSE	Beef	"020130"	Bovine cuts boneless. fresh or chilled	1	867	Meat, cattle	pasture
25	beef offal	BOVINE MEAT & HORSE	Beef	"020130"	Bovine cuts boneless. fresh or chilled	1	867	Meat, cattle	pasture
26	veal offal	BOVINE MEAT & HORSE	Beef	"020130"	Bovine cuts boneless. fresh or chilled	1	867	Meat, cattle	pasture
27	green olives	CITRUS FRUITS +OLIVE	n/a	"071120"	Olives,provisionally preservd but nt suitable f immediate consumption	1	260	Olives	Permanent
28	lemon juice	CITRUS FRUITS +OLIVE	n/a	"200930"	Citrus fruit juice nes exc mx unferment unspiritd.wthr/nt sug/sweet	1	497	Lemons and limes	permanent
29	orange juice with pasteurized concentrate	CITRUS FRUITS +OLIVE	n/a	"200919"	Orange juice nes.unfermentd&not spiritd.whether or not sugard or sweet	1	490	Oranges	permanent
30	pressed orange juice	CITRUS FRUITS +OLIVE	n/a	"200919"	Orange juice nes.unfermentd&not spiritd.whether or not sugard or sweet	1	490	Oranges	permanent
31	Grapefruit juice made from pasteurized concentrate	CITRUS FRUITS +OLIVE	n/a	"200919"	Orange juice nes.unfermentd&not spiritd.whether or not sugard or sweet	1	490	Oranges	permanent
32	grapefruit juice	CITRUS FRUITS +OLIVE	n/a	"200920"	Grapefruit juice.unfermentd&not spiritd.whether or not sugard or sweet	1	507	Grapefruit (inc. pomelos)	permanent
33	lime juice	CITRUS FRUITS +OLIVE	n/a	"200930"	Citrus fruit juice nes exc mx unferment unspiritd.wthr/nt sug/sweet	1	497	Lemons and limes	permanent
34	clementine or mandarin juice	CITRUS FRUITS +OLIVE	n/a	"200919"	Orange juice nes.unfermentd&not spiritd.whether or not sugard or sweet	1	495	Tangerines, mandarins, clementines, satsumas	permanent
35	orange juice	CITRUS FRUITS +OLIVE	n/a	"200919"	Orange juice nes.unfermentd&not spiritd.whether or not sugard or sweet	1	490	Oranges	permanent
36	fresh lemons	CITRUS FRUITS +OLIVE	n/a	"080510"	Oranges. fresh or dried	1	490	Oranges	permanent
37	clementines or fresh mandarins	CITRUS FRUITS +OLIVE	n/a	"080520"	Mandarins(tang&sats)clementines&wilkgs &sim citrus hybrids.fresh/drid	1	495	Tangerines, mandarins, clementines, satsumas	permanent
38	fresh oranges	CITRUS FRUITS +OLIVE	n/a	"080510"	Oranges. fresh or dried	1	490	Oranges	permanent
39	fresh grapefruits	CITRUS FRUITS +OLIVE	n/a	"080540"	Grapefruit. fresh or dried	1	507	Grapefruit (inc. pomelos)	permanent
40	lime pulp	CITRUS FRUITS +OLIVE	n/a	"080590"	Citrus fruits. fresh or dried. nes	0.5	497	Lemons and limes	permanent
41	virgin olive oil	CITRUS FRUITS +OLIVE	n/a	"150910"	Olive oil. virgin	1	260	Olives	permanent
42	sweet lemonade	CITRUS FRUITS +OLIVE	n/a	"200930"	Citrus fruit juice nes exc mx unferment unspiritd.wthr/nt sug/sweet	1	497	Lemons and limes	permanent
43	candied fruits (cherry and citrus peel)	CITRUS FRUITS +OLIVE	n/a	"080510"	Oranges. fresh or dried	1	490	Oranges	permanent
44	orange pulp	CITRUS FRUITS +OLIVE	n/a	"080510"	Oranges. fresh or dried	0.5	490	Oranges	permanent
45	partially dehydrated orange juice to dilute	CITRUS FRUITS +OLIVE	n/a	"200919"	Orange juice nes.unfermentd&not spiritd.whether or not sugard or sweet	1	490	Oranges	permanent
46	bechamel sauce	DAIRY PRODUCTS	Milk	"040120"	Milk not concentrated & unsweetened exceeding 1% not exceeding 6% fat	0.9	882	Milk, whole fresh cow	permanent
47	curry sauce	DAIRY PRODUCTS	Milk	"040120"	Milk not concentrated & unsweetened exceeding 1% not exceeding 6% fat	1	882	Milk, whole fresh cow	permanent
48	cow soft-paste cheese	DAIRY PRODUCTS	Milk	"040630"	Cheese processed. not grated or powdered	1	882	Milk, whole fresh cow	permanent
49	cow cooked pressed cheese	DAIRY PRODUCTS	Milk	"040690"	Cheese nes	1	882	Milk, whole fresh cow	permanent
50	cow melted cheese	DAIRY PRODUCTS	Milk	"040630"	Cheese processed. not grated or powdered	1	882	Milk, whole fresh cow	permanent
51	sheep blue cheese	DAIRY PRODUCTS	Milk	"040630"	Cheese processed. not grated or powdered	1	882	Milk, whole fresh cow	permanent
52	cow blue cheese	DAIRY PRODUCTS	Milk	"040690"	Cheese nes	1	882	Milk, whole fresh cow	permanent
53	cow raw pressed cheese	DAIRY PRODUCTS	Milk	"040630"	Cheese processed. not grated or powdered	1	882	Milk, whole fresh cow	permanent
54	goat fresh cheese	DAIRY PRODUCTS	other	"040630"	Cheese processed. not grated or powdered	1	882	Milk, whole fresh cow	permanent
55	goat semi-dry cheese	DAIRY PRODUCTS	other	"040630"	Cheese processed. not grated or powdered	1	882	Milk, whole fresh cow	permanent
56	cheese	DAIRY PRODUCTS	Milk	"040690"	Cheese nes	1	882	Milk, whole fresh cow	permanent
57	butter	DAIRY PRODUCTS	Milk	"040510"	Butter	1	882	Milk, whole fresh cow	permanent
58	cow milk fat	DAIRY PRODUCTS	Milk	"040510"	Butter	1	882	Milk, whole fresh cow	permanent
59	cow powder milk	DAIRY PRODUCTS	Milk	"040221"	Milk and cream powder unsweetened exceeding 1.5% fat	1	882	Milk, whole fresh cow	permanent
60	cow milk	DAIRY PRODUCTS	Milk	"040120"	Milk not concentrated & unsweetened exceeding 1% not exceeding 6% fat	1	882	Milk, whole fresh cow	permanent
61	cow concentrated milk	DAIRY PRODUCTS	Milk	"040120"	Milk not concentrated & unsweetened exceeding 1% not exceeding 6% fat	1	882	Milk, whole fresh cow	permanent
62	cow concentrated milk with sugar	DAIRY PRODUCTS	Milk	"040120"	Milk not concentrated & unsweetened exceeding 1% not exceeding 6% fat	1	882	Milk, whole fresh cow	permanent
63	fresh cream	DAIRY PRODUCTS	Milk	"040130"	Milk and cream not concentrated and unsweetened exceeding 6% fat	1	882	Milk, whole fresh cow	permanent
64	whipped cream	DAIRY PRODUCTS	Milk	"040130"	Milk and cream not concentrated and unsweetened exceeding 6% fat	1	882	Milk, whole fresh cow	permanent
65	cow fresh cheese	DAIRY PRODUCTS	Milk	"040610"	Cheese. fresh (including whey cheese) unfermented. and curd	1	882	Milk, whole fresh cow	permanent
66	yogurt	DAIRY PRODUCTS	Milk	"040120"	Milk not concentrated & unsweetened exceeding 1% not exceeding 6% fat	1	882	Milk, whole fresh cow	permanent
67	chocolate ice cream	DAIRY PRODUCTS	Milk	"040130"	Milk and cream not concentrated and unsweetened exceeding 6% fat	0.3	882	Milk, whole fresh cow	permanent
68	vanilla ice cream	DAIRY PRODUCTS	Milk	"040130"	Milk and cream not concentrated and unsweetened exceeding 6% fat	0.3	882	Milk, whole fresh cow	permanent
69	industrial custard	DAIRY PRODUCTS	Milk	"040130"	Milk and cream not concentrated and unsweetened exceeding 6% fat	0.3	882	Milk, whole fresh cow	permanent
70	home made custard	DAIRY PRODUCTS	Milk	"040130"	Milk and cream not concentrated and unsweetened exceeding 6% fat	0.3	882	Milk, whole fresh cow	permanent
71	concentrated butter	DAIRY PRODUCTS	Milk	"040510"	Butter	1	882	Milk, whole fresh cow	permanent
72	goat cheese	DAIRY PRODUCTS	other	"040630"	Cheese processed. not grated or powdered	1	882	Milk, whole fresh cow	permanent
73	white sauce	DAIRY PRODUCTS	Milk	"040120"	Milk not concentrated & unsweetened exceeding 1% not exceeding 6% fat	1	882	Milk, whole fresh cow	permanent
74	periwinkle	FISH	n/a	pmer03	fish without specify	1	99903	poisson sans precision	pmer
75	squid	FISH	n/a	pmer03	fish without specify	1	99903	poisson sans precision	pmer
76	scallop meat	FISH	n/a	pmer05	cooked scallops and their coral	1	99905	coquille saint-jacques noix et corail cuite	pmer
77	crab	FISH	n/a	pmer03	fish without specify	1	99903	poisson sans precision	pmer
78	shrimp	FISH	n/a	pmer04	cooked shirmps	1	99904	crevette cuite	pmer
79	mussel	FISH	n/a	pmer06	mussels cooked in water	1	99906	moule cuite a l'eau	pmer
80	oyster	FISH	n/a	pmer07	raw oysters	1	99907	huitre creuse crue	pmer
81	anchovy fillets	FISH	n/a	pmer03	fish without specify	1	99903	poisson sans precision	pmer
82	lump eggs	FISH	n/a	pmer03	fish without specify	1	99903	poisson sans precision	pmer
83	pollock	FISH	n/a	pmer08	cooked pollock or black hake	1	99908	lieu ou colin noir cuit	pmer
84	smoked herring	FISH	n/a	pmer03	fish without specify	1	99903	poisson sans precision	pmer
85	herring grate	FISH	n/a	pmer03	fish without specify	1	99903	poisson sans precision	pmer
86	sole	FISH	n/a	pmer03	fish without specify	1	99903	poisson sans precision	pmer
87	mackerel	FISH	n/a	pmer03	fish without specify	1	99903	poisson sans precision	pmer
88	whiting	FISH	n/a	pmer03	fish without specify	1	99903	poisson sans precision	pmer
89	cod	FISH	n/a	pmer03	fish without specify	1	99903	poisson sans precision	pmer
90	fish	FISH	n/a	pmer03	fish without specify	1	99903	poisson sans precision	pmer
91	sardine	FISH	n/a	pmer03	fish without specify	1	99903	poisson sans precision	pmer
92	salmon	FISH	n/a	pmer10	steam cooked salmon	1	99910	Salmon	pmer
93	tuna	FISH	n/a	pmer11	brine tuna	1	99911	thon au naturel en conserve egoutte	pmer
94	surimi	FISH	n/a	pmer03	fish without specify	1	99903	poisson sans precision	pmer
95	monkfish	FISH	n/a	pmer03	fish without specify	1	99903	poisson sans precision	pmer
96	bream	FISH	n/a	pmer03	fish without specify	1	99903	poisson sans precision	pmer
97	hake	FISH	n/a	pmer03	fish without specify	1	99903	poisson sans precision	pmer
98	rainbow trout	FISH	n/a	pmer03	fish without specify	1	99903	poisson sans precision	pmer
99	fish gelatin	FISH	n/a	pmer03	fish without specify	1	99903	poisson sans precision	pmer
100	cuttlefish	FISH	n/a	pmer01	boiled cuttlefish	1	99901	seiche bouillie	pmer
101	octopus	FISH	n/a	pmer03	pmer	1	99903	poisson sans precision	pmer
102	lobster	FISH	n/a	pmer04	cooked shrimps	1	99904	crevette cuite	pmer
103	crayfish	FISH	n/a	pmer04	cooked shrimps	1	99904	crevette cuite	pmer
104	plaice	FISH	n/a	pmer03	fish without specify	1	99903	poisson sans precision	pmer
105	halibut	FISH	n/a	pmer03	fish without specify	1	99903	poisson sans precision	pmer
106	dogfish	FISH	n/a	pmer03	fish without specify	1	99903	poisson sans precision	pmer
107	bass	FISH	n/a	pmer03	fish without specify	1	99903	poisson sans precision	pmer
108	skate	FISH	n/a	pmer03	fish without specify	1	99903	poisson sans precision	pmer
109	swordfish	FISH	n/a	pmer03	fish without specify	1	99903	poisson sans precision	pmer
110	turbot	FISH	n/a	pmer03	fish without specify	1	99903	poisson sans precision	pmer
111	ling	FISH	n/a	pmer03	fish without specify	1	99903	poisson sans precision	pmer
112	cod liver	FISH	n/a	pmer03	fish without specify	1	99903	poisson sans precision	pmer
113	eel	FISH	n/a	pmer03	fish without specify	1	99903	poisson sans precision	pmer
114	pike	FISH	n/a	pmer03	fish without specify	1	99903	poisson sans precision	pmer
115	carp	FISH	n/a	pmer03	fish without specify	1	99903	poisson sans precision	pmer
116	perch	FISH	n/a	pmer03	fish without specify	1	99903	poisson sans precision	pmer
117	frog's legs	FISH	n/a	pmer03	fish without specify	1	99903	poisson sans precision	pmer
118	dry anchovies	FISH	n/a	pmer03	fish without specify	0.3	99903	poisson sans precision	pmer
119	pork pate	FOWL MEAT, POULTRY & PIG MEAT	Pigs	"020319"	Swine cuts. fresh or chilled. nes	1	1035	Meat, pig	permanent
120	fowl offal	FOWL MEAT, POULTRY & PIG MEAT	Poultry	"160239"	Dom fowl.duck.goose&guinea fowl meat&meat offal prep/presvd exc livers	1	1058	Meat, chicken	pasture
121	gelatin	FOWL MEAT, POULTRY & PIG MEAT	Pigs	"020319"	Swine cuts. fresh or chilled. nes	1	1035	Meat, pig	permanent
122	pork fat	FOWL MEAT, POULTRY & PIG MEAT	Pigs	"020319"	Swine cuts. fresh or chilled. nes	1	1035	Meat, pig	permanent
123	raw fat bacon	FOWL MEAT, POULTRY & PIG MEAT	Pigs	"020319"	Swine cuts. fresh or chilled. nes	1	1035	Meat, pig	permanent
124	fowl fat	FOWL MEAT, POULTRY & PIG MEAT	Poultry	"160239"	Dom fowl.duck.goose&guinea fowl meat&meat offal prep/presvd exc livers	1	1058	Meat, chicken	pasture
125	egg white	FOWL MEAT, POULTRY & PIG MEAT	Poultry	"040700"	Eggs. bird. in shell. fresh. preserved or cooked	0.4	1062	Eggs, hen, in shell	permanent
126	egg yolk	FOWL MEAT, POULTRY & PIG MEAT	Poultry	"040700"	Eggs. bird. in shell. fresh. preserved or cooked	0.6	1062	Eggs, hen, in shell	permanent
127	egg	FOWL MEAT, POULTRY & PIG MEAT	Poultry	"040700"	Eggs. bird. in shell. fresh. preserved or cooked	1	1062	Eggs, hen, in shell	permanent
128	pork meat	FOWL MEAT, POULTRY & PIG MEAT	Pigs	"020319"	Swine cuts. fresh or chilled. nes	1	1035	Meat, pig	permanent
129	ham	FOWL MEAT, POULTRY & PIG MEAT	Pigs	"020319"	Swine cuts. fresh or chilled. nes	1	1035	Meat, pig	permanent
130	pork sausage	FOWL MEAT, POULTRY & PIG MEAT	Pigs	"020319"	Swine cuts. fresh or chilled. nes	1	1035	Meat, pig	permanent
131	rabbit meat	FOWL MEAT, POULTRY & PIG MEAT	Poultry	"160239"	Dom fowl.duck.goose&guinea fowl meat&meat offal prep/presvd exc livers	1	1141	Meat, rabbit	permanent
132	chicken meat	FOWL MEAT, POULTRY & PIG MEAT	Poultry	"160239"	Dom fowl.duck.goose&guinea fowl meat&meat offal prep/presvd exc livers	1	1058	Meat, chicken	permanent
133	fowl meat	FOWL MEAT, POULTRY & PIG MEAT	Poultry	"160239"	Dom fowl.duck.goose&guinea fowl meat&meat offal prep/presvd exc livers	1	1058	Meat, chicken	pasture
134	pork offal	FOWL MEAT, POULTRY & PIG MEAT	Pigs	"020641"	Swine livers, edible offal, frozen	1	1035	Meat, pig	permanent
135	apple juice	FRUITS TEMPERATE	n/a	"200970"	Apple juice unfermented&not spiritd whether or not sugard or sweetend	1	515	Apples	permanent
136	apricots	FRUITS TEMPERATE	n/a	"080910"	Apricots. fresh	1	526	Apricots	permanent
137	dry apricots	FRUITS TEMPERATE	n/a	"080910"	Apricots. fresh	0.2	526	Apricots	permanent
138	cherries	FRUITS TEMPERATE	n/a	"080920"	Cherries. fresh	1	531	Cherries	permanent
139	quinces	FRUITS TEMPERATE	n/a	"080820"	Pears and quinces. fresh	1	521	Pears	permanent
140	pears	FRUITS TEMPERATE	n/a	"080820"	Pears and quinces. fresh	1	521	Pears	permanent
141	apple compote	FRUITS TEMPERATE	n/a	"081090"	Fruits. fresh nes	0.6	619	Fruit, fresh nes	permanent
142	apples	FRUITS TEMPERATE	n/a	"080810"	Apples. fresh	1	515	Apples	permanent
143	plums	FRUITS TEMPERATE	n/a	"080930"	Peaches. including nectarines. fresh	1	534	Peaches and nectarines	permanent
144	dry plums	FRUITS TEMPERATE	n/a	"080940"	Plums and sloes. fresh	0.2	536	Plums and sloes	permanent
145	peaches	FRUITS TEMPERATE	n/a	"080930"	Peaches. including nectarines. fresh	1	534	Peaches and nectarines	permanent
146	apple pulp	FRUITS TEMPERATE	n/a	"080810"	Apples. fresh	0.6	515	Apples	permanent
147	pear pulp	FRUITS TEMPERATE	n/a	"080820"	Pears and quinces. fresh	0.6	521	Pears	permanent
148	fruits	FRUITS TEMPERATE	n/a	"081090"	Fruits. fresh nes	1	619	Fruit, fresh nes	permanent
149	peach juice	FRUITS TEMPERATE	n/a	"080930"	Peaches. including nectarines. fresh	0.75	534	Peaches and nectarines	permanent
150	dry apples	FRUITS TEMPERATE	n/a	"080810"	Apples. fresh	0.2	515	Apples	permanent
151	persimmons	FRUITS TEMPERATE	n/a	"080810"	Apples. fresh	1	515	Apples	permanent
152	kiwi fruit	FRUITS TEMPERATE	n/a	"081050"	Kiwi fruit	1	592	Kiwi fruit	permanent
153	grape brandy	GRAPES/VINES	n/a	"080610"	Grapes. fresh	0.07	560	Grapes	permanent
154	wine	GRAPES/VINES	n/a	"220410"	Grape wines. sparkling	1	560	Grapes	permanent
155	grape juice	GRAPES/VINES	n/a	"200960"	Grape juice (incl grape must) unferment&unspiritd.wthr/nt sug/sweet	1	560	Grapes	permanent
156	vinegar	GRAPES/VINES	n/a	"220421"	Grape wines nes.incl fort&grape must.unfermntd by add alc in ctnr</=2l	1	560	Grapes	permanent
157	vinaigrette	GRAPES/VINES	n/a	"220421"	Grape wines nes.incl fort&grape must.unfermntd by add alc in ctnr</=2l	1	560	Grapes	permanent
158	grapes	GRAPES/VINES	n/a	"080610"	Grapes. fresh	1	560	Grapes	permanent
159	dry grapes	GRAPES/VINES	n/a	"080620"	Grapes. dried	1	560	Grapes	permanent
160	almonds	NUTS	n/a	"080211"	Almonds in shell fresh or dried	1	221	Almonds, with shell	permanent
161	hazelnuts	NUTS	n/a	"080221"	Hazelnuts or filberts in shell fresh or dried	1	225	Hazelnuts, with shell	permanent
162	nuts	NUTS	n/a	"080221"	Hazelnuts or filberts in shell fresh or dried	1	225	Hazelnuts, with shell	permanent
163	cashew	NUTS	n/a	080131_a	Cashew nuts	1	217	Cashew nuts, with shell	permanent
164	pistachio	NUTS	n/a	"080250"	Pistachios. fresh or dried. whether or not shelled or peeled	1	223	Pistachios	permanent
165	chestnut	NUTS	n/a	"080240"	Chestnuts. fresh or dried. whether or not shelled or peeled	1	220	Chestnut	permanent
166	nut oil	NUTS	n/a	"080221"	Hazelnuts or filberts in shell fresh or dried	0.1	225	Hazelnuts, with shell	permanent
167	chestnut compote	NUTS	n/a	"080240"	Chestnuts, fresh or dried, whether or not shelled or peeled	0.6	220	Chestnut	permanent
168	mustard	OIL-BEARING CROPS	n/a	"120750"	Mustard seeds. whether or not broken	1	292	Mustard seed	annual
169	seed oil	OIL-BEARING CROPS	n/a	"151211"	Sunflower-seed or safflower oil. crude	0.41	267	Sunflower seed	annual
170	soy sauce	OIL-BEARING CROPS	n/a	"120100"	Soya beans	0.2	236	Soybeans	annual
171	peanut	OIL-BEARING CROPS	n/a	"120220"	Ground-nuts shelld.whether or not broken.not roastd or otherwise cookd	0.7	242	Groundnuts, with shell	annual
172	sesamum seed	OIL-BEARING CROPS	n/a	"120740"	Sesamum seeds. whether or not broken	1	289	Sesame seed	annual
173	sunflower seed	OIL-BEARING CROPS	n/a	"120600"	Sunflower seeds. whether or not broken	1	267	Sunflower seed	annual
174	palm oil	OIL-BEARING CROPS	n/a	"151110"	Palm oil. crude	1	254	Oil, palm fruit	permanent
175	soya germ	OIL-BEARING CROPS	n/a	autre	autre	1	236	Soybeans	other
176	soybean flour	OIL-BEARING CROPS	n/a	"120810"	Soya bean flour and meals	0.2	236	Soybeans	annual
177	soya bean	OIL-BEARING CROPS	n/a	"120810"	Soya bean flour and meals	1	236	Soybeans	annual
178	tofu	OIL-BEARING CROPS	n/a	"120100"	Soya beans	1	236	Soybeans	annual
179	Oil seeds and oleaginous fruits. nes	OIL-BEARING CROPS	n/a	"120799"	Oil seeds and oleaginous fruits. nes	1	339	Oilseeds nes	annual
180	banana	OIL-BEARING trees +Banana	n/a	"080300"	Bananas including plantains. fresh or dried	1	486	Bananas	permanent
181	banana pulp	OIL-BEARING trees +Banana	n/a	"080300"	Bananas including plantains. fresh or dried	0.2	486	Bananas	permanent
182	coconut	OIL-BEARING trees +Banana	n/a	"080119"	Coconuts	0.8	249	Coconuts	permanent
183	coconut powder	OIL-BEARING trees +Banana	n/a	"080119"	Coconuts	0.12	249	Coconuts	permanent
184	cocoa butter	OTHER PERMANENT CROPS	n/a	"180400"	Cocoa butter, fat and oil	1	661	Cocoa, beans	permanent
185	coffee	OTHER PERMANENT CROPS	n/a	"090121"	Coffee. roasted. not decaffeinated	20	656	Coffee, green	permanent
186	coffee powder	OTHER PERMANENT CROPS	n/a	"090121"	Coffee. roasted. not decaffeinated	1	656	Coffee, green	permanent
187	cocoa powder	OTHER PERMANENT CROPS	n/a	"180500"	Cocoa powder. not containing added sugar or other sweetening matter	1	661	Cocoa, beans	permanent
188	chicory powder	OTHER PERMANENT CROPS	n/a	"090121"	Coffee. roasted. not decaffeinated	1	656	Coffee, green	permanent
189	tea aroma	OTHER PERMANENT CROPS	n/a	"090240"	green tea	0.1	667	Tea	permanent
190	tea extract	OTHER PERMANENT CROPS	n/a	"090240"	green tea	0.1	667	Tea	permanent
191	chocolate	OTHER PERMANENT CROPS	n/a	"180500"	Cocoa powder. not containing added sugar or other sweetening matter	1	661	Cocoa, beans	permanent
192	sheep meat	OVINS, CAPRINS	Muttons and goats	"020422"	Sheep cuts. bone in. fresh or chilled	0.8	977	Meat, sheep	pasture
193	lamb meat	OVINS, CAPRINS	Muttons and goats	"020422"	Sheep cuts. bone in. fresh or chilled	0.8	977	Meat, sheep	pasture
194	sheep offal	OVINS, CAPRINS	Muttons and goats	"020422"	Sheep cuts. bone in. fresh or chilled	0.8	977	Meat, sheep	pasture
195	goat meat	OVINS, CAPRINS	Muttons and goats	"020422"	Sheep cuts. bone in. fresh or chilled	1	977	Meat, sheep	pasture
196	lamb offal	OVINS, CAPRINS	Muttons and goats	"020422"	Sheep cuts. bone in. fresh or chilled	0.8	977	Meat, sheep	pasture
197	cooked rice	PADDY RICE	n/a	"100630"	Rice. semi-milled or wholly milled. whether or not polished or glazed	1.9	27	Rice, paddy	annual
198	rice flour	PADDY RICE	n/a	"100630"	Rice. semi-milled or wholly milled. whether or not polished or glazed	0.2	27	Rice, paddy	annual
199	rice flakes	PADDY RICE	n/a	"100630"	Rice. semi-milled or wholly milled. whether or not polished or glazed	0.53	27	Rice, paddy	annual
200	rice starch	PADDY RICE	n/a	autre	other	1	27	Rice, paddy	annual
201	maize starch	PANICOIDEAE	n/a	"110812"	Maize (corn) starch	1	56	Maize	annual
202	maize flour	PANICOIDEAE	n/a	"110812"	Maize (corn) starch	1	56	Maize	annual
203	sweet corn	PANICOIDEAE	n/a	"071040"	Sweet corn. frozen	1	56	Maize	annual
204	fructose	PANICOIDEAE	n/a	"170250"	Fructose. chemically pure	1	157	Sugar beet	annual
205	corn flakes	PANICOIDEAE	n/a	"100590"	Maize (corn) nes	0.11	56	Maize	annual
206	glucose syrup	PANICOIDEAE	n/a	"100590"	Maize (corn) nes	0.2	99999	autre	other
207	dry corn	PANICOIDEAE	n/a	"071040"	Sweet corn. frozen	1	56	Maize	annual
208	rum	POOIDEAE	n/a	"170111"	sugar cane	0.06	156	Sugar cane	annual
209	beer	POOIDEAE	n/a	"220300"	Beer made from malt	1	44	Barley	annual
210	bread	POOIDEAE	n/a	"110100"	Wheat or meslin flour	0.8	15	Wheat	annual
211	sandwich bread	POOIDEAE	n/a	"110100"	Wheat or meslin flour	0.8	15	Wheat	annual
212	breadcrumb	POOIDEAE	n/a	"110100"	Wheat or meslin flour	0.8	15	Wheat	annual
213	wheat	POOIDEAE	n/a	"100110"	Wheat (Durum wheat. Wheat nes and meslin)	0.8	15	Wheat	annual
214	oat flakes	POOIDEAE	n/a	"110412"	Oats, rolled or flaked grains	1	75	Oats	annual
215	barley flour	POOIDEAE	n/a	"110100"	Wheat or meslin flour	1	15	Wheat	annual
216	rye flour	POOIDEAE	n/a	"100200"	rye	0.79	15	Wheat	annual
217	buckwheat flour	POOIDEAE	n/a	"100810"	Buckwheat	0.2	89	Buckwheat	annual
218	durum wheat semolina	POOIDEAE	n/a	"110311"	Wheat groats and meal	1	15	Wheat	annual
219	couscous grain	POOIDEAE	n/a	"110311"	Wheat groats and meal	1	15	Wheat	annual
220	pasta	POOIDEAE	n/a	"110100"	Dry pasta	3	15	Wheat	annual
221	rusk	POOIDEAE	n/a	"110100"	Wheat or meslin flour	0.79	15	Wheat	annual
222	cereal flakes	POOIDEAE	n/a	"110419"	Cereals. rolled or flaked grains nes	1	108	Cereals, nes	annual
223	spelt flour	POOIDEAE	n/a	"110100"	Wheat or meslin flour	1	15	Wheat	annual
224	barley flakes	POOIDEAE	n/a	"110411"	Barley, rolled or flaked grains	1	44	Barley	annual
225	wheat flakes	POOIDEAE	n/a	"100110"	Wheat (Durum wheat. Wheat nes and meslin)	0.75	15	Wheat	annual
226	wheat bran	POOIDEAE	n/a	"110321"	Wheat pellets	1	15	Wheat	annual
227	oat flour	POOIDEAE	n/a	"100400"	Oats, rolled or flaked grains	1	75	Oats	annual
228	wheat flour	POOIDEAE	n/a	"110100"	Wheat or meslin flour	1	15	Wheat	annual
229	rye flakes	POOIDEAE	n/a	"110412"	Oats, rolled or flaked grains	1	75	Oats	annual
230	wheat germ oil	POOIDEAE	n/a	"110100"	Wheat or meslin flour	0.01	15	Wheat	annual
231	barley	POOIDEAE	n/a	"110100"	Wheat or meslin flour	1	15	Wheat	annual
232	green bean	PULSES	n/a	"070820"	Beans. shelled or unshelled. fresh or chilled	1	176	Beans, dry	annual
233	green pea	PULSES	n/a	"070810"	Peas. shelled or unshelled. fresh or chilled	1	417	Peas, green	annual
234	white bean	PULSES	n/a	"070820"	Beans. shelled or unshelled. fresh or chilled	2	176	Beans, dry	annual
235	kidney bean	PULSES	n/a	"070820"	Beans. shelled or unshelled. fresh or chilled	2	176	Beans, dry	annual
236	lentil	PULSES	n/a	"071340"	Lentils dried. shelled. whether or not skinned or split	4	201	Lentils	annual
237	chickpea	PULSES	n/a	"071320"	Chickpeas. dried. shelled. whether or not skinned or split	4	191	Chick peas	annual
238	flageolet	PULSES	n/a	"070820"	Beans. shelled or unshelled. fresh or chilled	2	176	Beans, dry	annual
239	bean flour	PULSES	n/a	"071339"	Beans dried, shelled, whether or not skinned or split, nes	1	176	Beans, dry	annual
240	locust bean gum	PULSES	n/a	"071339"	Beans dried, shelled, whether or not skinned or split, nes	1	176	Beans, dry	annual
241	bean	PULSES	n/a	"071339"	Beans dried, shelled, whether or not skinned or split, nes	4	176	Beans, dry	annual
242	dried bean	PULSES	n/a	"071339"	Beans dried, shelled, whether or not skinned or split, nes	5	176	Beans, dry	annual
243	vodka	ROOTS AND TUBERS	n/a	autre	autre	1	116	Potatoes	other
244	carrot juice	ROOTS AND TUBERS	n/a	"070610"	Carrots and turnips. fresh or chilled	0.5	426	Carrots and turnips	annual
245	cooked potatoes	ROOTS AND TUBERS	n/a	"070190"	Potatoes. fresh or chilled nes	1	116	Potatoes	annual
246	potatoe flakes	ROOTS AND TUBERS	n/a	"070190"	Potatoes. fresh or chilled nes	0.14	116	Potatoes	annual
247	potatoe semolina	ROOTS AND TUBERS	n/a	"070190"	Potatoes. fresh or chilled nes	0.2	116	Potatoes	annual
248	garlic	ROOTS AND TUBERS	n/a	"070320"	Garlic. fresh or chilled	1	406	Garlic	annual
249	ginger	ROOTS AND TUBERS	n/a	"091010"	ginger	1	720	Ginger	annual
250	dried garlic	ROOTS AND TUBERS	n/a	"070320"	Garlic. fresh or chilled	0.25	406	Garlic	annual
251	cooked red beet	ROOTS AND TUBERS	n/a	"070690"	Salad beetroot.salsif.celeriac.radish&sim edibl roots.fresh/chilld nes	1	149	Roots and tubers, nes	annual
252	canned carrot	ROOTS AND TUBERS	n/a	"070610"	Carrots and turnips. fresh or chilled	1	426	Carrots and turnips	annual
253	cooked carrot	ROOTS AND TUBERS	n/a	"070610"	Carrots and turnips. fresh or chilled	1	426	Carrots and turnips	annual
254	raw carrot	ROOTS AND TUBERS	n/a	"070610"	Carrots and turnips. fresh or chilled	1	426	Carrots and turnips	annual
255	cooked celery stalk	ROOTS AND TUBERS	n/a	"070940"	Celery. other than celeriac. fresh or chilled	1	463	Vegetables, fresh nes	annual
256	cooked celeriac	ROOTS AND TUBERS	n/a	"070690"	Salad beetroot.salsif.celeriac.radish&sim edibl roots.fresh/chilld nes	1	149	Roots and tubers, nes	annual
257	cooked turnip	ROOTS AND TUBERS	n/a	"070610"	Carrots and turnips. fresh or chilled	1	426	Carrots and turnips	annual
258	raw onion	ROOTS AND TUBERS	n/a	"070310"	Onions and shallots. fresh or chilled	1	402	Onions, shallots, green	annual
259	cooked onion	ROOTS AND TUBERS	n/a	"070310"	Onions and shallots. fresh or chilled	1	402	Onions, shallots, green	annual
260	raw red radish	ROOTS AND TUBERS	n/a	"070610"	Carrots and turnips. fresh or chilled	1	426	Carrots and turnips	annual
261	raw celeriac	ROOTS AND TUBERS	n/a	"070690"	Salad beetroot.salsif.celeriac.radish&sim edibl roots.fresh/chilld nes	1	149	Roots and tubers, nes	annual
262	raw turnip	ROOTS AND TUBERS	n/a	"070610"	Carrots and turnips. fresh or chilled	1	426	Carrots and turnips	annual
263	raw shallot	ROOTS AND TUBERS	n/a	"070310"	Onions and shallots. fresh or chilled	1	402	Onions, shallots, green	annual
264	dried onion	ROOTS AND TUBERS	n/a	"070310"	Onions and shallots. fresh or chilled	0.5	402	Onions, shallots, green	annual
265	jam or marmalade any type	ROOTS AND TUBERS	n/a	"121291"	Sugar beet. fresh or dried. whether or not ground	0.05	157	Sugar beet	annual
266	White sugar	ROOTS AND TUBERS	n/a	"170112"	Raw sugar. beet	1	157	Sugar beet	annual
267	Brown sugar	ROOTS AND TUBERS	n/a	"170112"	Raw sugar. beet	1	157	Sugar beet	annual
268	Strawberry jam	ROOTS AND TUBERS	n/a	"121291"	Sugar beet	0.05	157	Sugar beet	annual
269	orange marmalade	ROOTS AND TUBERS	n/a	"121291"	Sugar beet	0.05	157	Sugar beet	annual
270	sugar syrup	ROOTS AND TUBERS	n/a	"121291"	Sugar beet	0.14	157	Sugar beet	annual
271	caramel	ROOTS AND TUBERS	n/a	"121291"	Sugar beet	0.14	157	Sugar beet	annual
272	cooked fennel leaf	ROOTS AND TUBERS	n/a	"070610"	Carrots and turnips. fresh or chilled	1	426	Carrots and turnips	annual
273	cooked salsify	ROOTS AND TUBERS	n/a	"070610"	Carrots and turnips. fresh or chilled	1	426	Carrots and turnips	annual
274	cooked topinambour	ROOTS AND TUBERS	n/a	"070610"	Carrots and turnips. fresh or chilled	1	426	Carrots and turnips	annual
275	salsify	ROOTS AND TUBERS	n/a	"070610"	Carrots and turnips. fresh or chilled	1	426	Carrots and turnips	annual
276	raw black radish	ROOTS AND TUBERS	n/a	"070610"	Carrots and turnips. fresh or chilled	1	426	Carrots and turnips	annual
277	dried celery	ROOTS AND TUBERS	n/a	"070940"	Celery. other than celeriac. fresh or chilled	0.2	463	Vegetables, fresh nes	annual
278	cloves	ROOTS AND TUBERS	n/a	"091010"	Ginger	1	720	Ginger	annual
279	curcuma	ROOTS AND TUBERS	n/a	"091010"	Ginger	1	720	Ginger	annual
280	fennel seed	ROOTS AND TUBERS	n/a	"120750"	Mustard seeds	1	292	Mustard seed	annual
281	pineapple juice	TROPICAL and SUBTROPICAL FRUITS	n/a	"200941"	Pineapple juice.unfermented&not spiritd.whether or not sugard or sweet	1	574	Pineapples	permanent
282	mango juice	TROPICAL and SUBTROPICAL FRUITS	n/a	"200980"	Fruit&veg juice nes (exc mx) unferment unspiritd.whether/not sug/sweet	1	571	Mangoes, mangosteens, guavas	permanent
283	pineapple	TROPICAL and SUBTROPICAL FRUITS	n/a	"080430"	Pineapples. fresh or dried	0.7	574	Pineapples	permanent
284	avocado	TROPICAL and SUBTROPICAL FRUITS	n/a	"080440"	Avocados, fresh or dried	0.8	572	Avocados	permanent
285	date	TROPICAL and SUBTROPICAL FRUITS	n/a	"080410"	Dates. fresh or dried	0.8	577	Dates	permanent
286	passion fruit	TROPICAL and SUBTROPICAL FRUITS	n/a	"080430"	Pineapples. fresh or dried	0.8	574	Pineapples	permanent
287	lychee	TROPICAL and SUBTROPICAL FRUITS	n/a	"080430"	Pineapples. fresh or dried	0.8	574	Pineapples	permanent
288	mango	TROPICAL and SUBTROPICAL FRUITS	n/a	"080450"	Guavas. mangoes. and mangosteens. fresh or dried	0.8	571	Mangoes, mangosteens, guavas	permanent
289	passion fruit pulp	TROPICAL and SUBTROPICAL FRUITS	n/a	"080430"	Pineapples. fresh or dried	0.5	574	Pineapples	permanent
290	watermelon	TROPICAL and SUBTROPICAL FRUITS	n/a	"080711"	Watermelons	1	567	Watermelons	annual
291	papaya	TROPICAL and SUBTROPICAL FRUITS	n/a	"080720"	Fruit, edible	1	600	Papayas	permanent
292	tomato juice	VEGETABLES FRUIT	n/a	"200950"	Tomato juice unfermented&not spirited.whether or not sugared or sweet	1	388	Tomatoes	annual
293	gherkin	VEGETABLES FRUIT	n/a	"070700"	Cucumbers and gherkins. fresh or chilled	1	397	Cucumbers and gherkins	annual
294	tomato paste	VEGETABLES FRUIT	n/a	"070200"	Tomato puree	1	388	Tomatoes	annual
295	pepper paste	VEGETABLES FRUIT	n/a	"070960"	Peppers of the genus Capsicum or of the genus Pimenta.fresh or chilled	0.4	689	Chillies and peppers, dry	annual
296	melon	VEGETABLES FRUIT	n/a	"080719"	Other melons (inc.cantaloupes)	0.8	568	Melons, other (inc.cantaloupes)	annual
297	egg-plant	VEGETABLES FRUIT	n/a	"070930"	Aubergines(egg-plants). fresh or chilled	1	399	Eggplants (aubergines)	annual
298	cucumber	VEGETABLES FRUIT	n/a	"070700"	Cucumbers and gherkins. fresh or chilled	1	397	Cucumbers and gherkins	annual
299	green pepper	VEGETABLES FRUIT	n/a	"070960"	Peppers of the genus Capsicum or of the genus Pimenta.fresh or chilled	1	689	Chillies and peppers, dry	annual
300	red pepper	VEGETABLES FRUIT	n/a	"070960"	Peppers of the genus Capsicum or of the genus Pimenta.fresh or chilled	1	689	Chillies and peppers, dry	annual
301	tomato	VEGETABLES FRUIT	n/a	"070200"	Tomatoes. fresh or chilled	1	388	Tomatoes	annual
302	tomato concentrated	VEGETABLES FRUIT	n/a	"070200"	Tomato puree	0.6	388	Tomatoes	annual
303	cooked red pepper	VEGETABLES FRUIT	n/a	"070960"	Peppers of the genus Capsicum or of the genus Pimenta.fresh or chilled	1	689	Chillies and peppers, dry	annual
304	pumpkin	VEGETABLES FRUIT	n/a	"070991"	Pumpkins. squash and gourds	0.8	394	Pumpkins, squash and gourds	annual
305	tomato pulp	VEGETABLES FRUIT	n/a	"070200"	Tomato puree	1	388	Tomatoes	annual
306	tomato puree	VEGETABLES FRUIT	n/a	"070200"	Tomato puree	1	388	Tomatoes	annual
307	pepper	VEGETABLES FRUIT	n/a	"090420"	Peppers of the genus Capsicum or of the genus Pimenta.fresh or chilled	1	689	Chillies and peppers, dry	annual
308	dryed tomato	VEGETABLES FRUIT	n/a	"070200"	Tomatoes. fresh or chilled	0.2	388	Tomatoes	annual
309	dried red pepper	VEGETABLES FRUIT	n/a	"070960"	Peppers of the genus Capsicum or of the genus Pimenta.fresh or chilled	0.2	689	Chillies and peppers, dry	annual
310	chervil	VEGETABLES LEAFY	n/a	"070990"	Vegetables. fresh or chilled nes	1	463	Vegetables, fresh nes	annual
311	chives	VEGETABLES LEAFY	n/a	"070990"	Vegetables. fresh or chilled nes	1	463	Vegetables, fresh nes	annual
312	parsley	VEGETABLES LEAFY	n/a	"070990"	Vegetables. fresh or chilled nes	1	463	Vegetables, fresh nes	annual
313	mint	VEGETABLES LEAFY	n/a	"070990"	Vegetables. fresh or chilled nes	1	463	Vegetables, fresh nes	annual
314	fresh basilic	VEGETABLES LEAFY	n/a	"070990"	Vegetables. fresh or chilled nes	1	463	Vegetables, fresh nes	annual
315	dried aromatic herbs	VEGETABLES LEAFY	n/a	"070990"	Vegetables. fresh or chilled nes	0.25	463	Vegetables, fresh nes	annual
316	fresh aromatic herbs	VEGETABLES LEAFY	n/a	"070990"	Vegetables. fresh or chilled nes	1	463	Vegetables, fresh nes	annual
317	cooked artichoke	VEGETABLES LEAFY	n/a	"070910"	Globe artichokes. fresh or chilled	0.5	366	Artichokes	annual
318	cooked asparagus	VEGETABLES LEAFY	n/a	"070920"	Asparagus, fresh or chilled	0.5	367	Asparagus	annual
319	cooked broccoli	VEGETABLES LEAFY	n/a	"070410"	Cauliflowers and headed broccoli. fresh or chilled	1	393	Cauliflowers and broccoli	annual
320	cooked green cabbage	VEGETABLES LEAFY	n/a	"070490"	other brassica	1	358	Cabbages and other brassicas	annual
321	cooked cauliflower	VEGETABLES LEAFY	n/a	"070410"	Cauliflowers and headed broccoli. fresh or chilled	0.8	393	Cauliflowers and broccoli	annual
322	cooked zucchini	VEGETABLES LEAFY	n/a	"070990"	Vegetables. fresh or chilled nes	1	463	Vegetables, fresh nes	annual
323	raw endive	VEGETABLES LEAFY	n/a	"070511"	Cabbage lettuce (head lettuce) fresh or chilled	1	358	Cabbages and other brassicas	annual
324	cooked spinach	VEGETABLES LEAFY	n/a	"070970"	Spinach.N-Z spinach & orache spinach (garden spinach).fresh or chilled	1	373	Spinach	annual
325	raw lettuce	VEGETABLES LEAFY	n/a	"070519"	Lettuce. fresh or chilled nes	1	358	Cabbages and other brassicas	annual
326	cooked leek	VEGETABLES LEAFY	n/a	"070990"	Vegetables. fresh or chilled nes	0.8	463	Vegetables, fresh nes	annual
327	raw artichoke	VEGETABLES LEAFY	n/a	"070910"	Globe artichokes. fresh or chilled	0.5	366	Artichokes	annual
328	cooked endive	VEGETABLES LEAFY	n/a	"070511"	Cabbage lettuce (head lettuce) fresh or chilled	1	358	Cabbages and other brassicas	annual
329	raw mache	VEGETABLES LEAFY	n/a	"070519"	Lettuce. fresh or chilled nes	1	358	Cabbages and other brassicas	annual
330	cooked sorrel	VEGETABLES LEAFY	n/a	"070970"	Spinach.N-Z spinach & orache spinach (garden spinach).fresh or chilled	1	373	Spinach	annual
331	raw white cabbage	VEGETABLES LEAFY	n/a	"070490"	other brassica	1	358	Cabbages and other brassicas	annual
332	cooked vegetables for couscous	VEGETABLES LEAFY	n/a	"070990"	Vegetables. fresh or chilled nes	1	463	Vegetables, fresh nes	annual
333	cooked vegetables	VEGETABLES LEAFY	n/a	"070990"	Vegetables. fresh or chilled nes	1	463	Vegetables, fresh nes	annual
334	sauerkraut	VEGETABLES LEAFY	n/a	"070490"	other brassica	1	358	Cabbages and other brassicas	annual
335	fresh vegetables	VEGETABLES LEAFY	n/a	"070990"	Vegetables. fresh or chilled nes	1	463	Vegetables, fresh nes	annual
336	cooked chard	VEGETABLES LEAFY	n/a	"070990"	Vegetables. fresh or chilled nes	1	463	Vegetables, fresh nes	annual
337	cooked Brussels sprouts	VEGETABLES LEAFY	n/a	"070420"	Brussels sprouts	1	358	Cabbages and other brassicas	annual
338	raw red cabbage	VEGETABLES LEAFY	n/a	"070490"	other brassica	1	358	Cabbages and other brassicas	annual
339	cress	VEGETABLES LEAFY	n/a	"070990"	Vegetables. fresh or chilled nes	1	463	Vegetables, fresh nes	annual
340	raw dandelion	VEGETABLES LEAFY	n/a	"070990"	Vegetables. fresh or chilled nes	1	463	Vegetables, fresh nes	annual
341	raw cardon	VEGETABLES LEAFY	n/a	"070990"	Vegetables. fresh or chilled nes	1	463	Vegetables. fresh nes	annual
342	raw purslane leaf	VEGETABLES LEAFY	n/a	"070990"	Vegetables. fresh or chilled nes	1	463	Vegetables, fresh nes	annual
343	carvi leaf	VEGETABLES LEAFY	n/a	"070990"	Vegetables. fresh or chilled nes	1	463	Vegetables, fresh nes	annual
344	corete	VEGETABLES LEAFY	n/a	"070970"	Spinach.N-Z spinach & orache spinach (garden spinach).fresh or chilled	1	373	Spinach	annual
345	fenugrec	VEGETABLES LEAFY	n/a	"070990"	Vegetables. fresh or chilled nes	1	463	Vegetables, fresh nes	annual
346	water	WATER	n/a	"220190"	Ice, snow and potable water not sweetened or flavoured	1	99999	other	other

## Sheet: 3. Imported_items
code	name	HS imported commodity	Name of imported commodity	r_ref	HS reference commodity	Name reference commodity
1	curry powder	"091099"	Spices, n.e.s. in Ch. 9	1	"091099"	Spices, n.e.s. in Ch. 9
2	ground black pepper	"090411"	Pepper (genus Piper), neither crushed/ground	1	"090411"	Peppers of the genus peper
2	ground black pepper	"090412"	Pepper (genus Piper), crushed/ground	1	"090411"	Peppers of the genus peper
3	cinnamon	"0906"	Cinnamon and cinnamon-tree flowers.	1	"091099"	Spices, n.e.s. in Ch. 9
4	coriander seeds	"090921"	Spices; coriander seeds, neither crushed nor ground	1	"091099"	Spices, n.e.s. in Ch. 9
4	coriander seeds	"090922"	Spices; coriander seeds, crushed or ground	1	"091099"	Spices, n.e.s. in Ch. 9
4	coriander seeds	"091099"	Spices, n.e.s. in Ch. 9	1	"091099"	Spices, n.e.s. in Ch. 9
5	thyme	"091099"	Spices, n.e.s. in Ch. 9	1	"091099"	Spices, n.e.s. in Ch. 9
6	cumin seeds	"090931"	Spices; cumin seeds, neither crushed nor ground	1	"091099"	Spices, n.e.s. in Ch. 9
6	cumin seeds	"090932"	Spices; cumin seeds, crushed or ground	1	"091099"	Spices, n.e.s. in Ch. 9
6	cumin seeds	"091099"	Spices, n.e.s. in Ch. 9	1	"091099"	Spices, n.e.s. in Ch. 9
7	laurel	"091099"	Spices, n.e.s. in Ch. 9	1	"091099"	Spices, n.e.s. in Ch. 9
8	spices	"091099"	Spices, n.e.s. in Ch. 9	1	"091099"	Spices, n.e.s. in Ch. 9
9	pepper extract	"090411"	Pepper (genus Piper), neither crushed/ground	1	"070960"	Peppers of the genus Capsicum or of the genus Pimenta.fresh or chilled
9	pepper extract	"090412"	Pepper (genus Piper), crushed/ground	1	"070960"	Peppers of the genus Capsicum or of the genus Pimenta.fresh or chilled
10	anise	"090910"	Seeds of anise/badian	1	"090910"	Anise or badian seeds
11	rosemary	"091099"	Spices nes	1	"091099"	Spices, n.e.s. in Ch. 9
12	blackcurrant liquor	"081020"	Raspberries, blackberries, mulberries & loganberries, fresh	1	"081020"	Raspberries. blackberries. mulberries and loganberries. fresh
12	blackcurrant liquor	"081120"	Raspberries, blackberries, mulberries, loganberries, black/white/red currants & gooseberries, uncooked/cooked by steaming/boiling in water, frozen, whether/not containing added sugar/other sweetening matter	1	"081030"	Fruit, edible; black, white or red currants and gooseberries, fresh
13	capers	"071130"	Capers, provisionally preserved	1	"071130"	Capers. provisionally preserved
14	fresh blackcurrant	"081020"	Raspberries, blackberries, mulberries & loganberries, fresh	1	"081020"	Raspberries. blackberries. mulberries and loganberries. fresh
15	dried fig	"080420"	Figs, fresh/dried	1	"080420"	fruit, edible; fig, fresh or dried
16	fresh strawberry	"081010"	Strawberries, fresh	1	"081010"	Strawberries. fresh
17	fresh raspberry	"081020"	Raspberries, blackberries, mulberries & loganberries, fresh	1	"081020"	Raspberries. blackberries. mulberries and loganberries. fresh
17	fresh raspberry	"081120"	Raspberries, blackberries, mulberries, loganberries, black/white/red currants & gooseberries, uncooked/cooked by steaming/boiling in water, frozen, whether/not containing added sugar/other sweetening matter	1	"081020"	Raspberries. blackberries. mulberries and loganberries. fresh
18	fresh currant	"081020"	Raspberries, blackberries, mulberries & loganberries, fresh	1	"081020"	Raspberries. blackberries. mulberries and loganberries. fresh
19	fresh blueberry	"081040"	Cranberries, bilberries & other fruits of the genus Vaccinium, fresh	1	"081020"	Raspberries. blackberries. mulberries and loganberries. fresh
20	fresh blackberry	"081020"	Raspberries, blackberries, mulberries & loganberries, fresh	1	"081120"	Raspberries. blackberries. mulberries and loganberries. fresh
20	fresh blackberry	"081120"	Raspberries, blackberries, mulberries, loganberries, black/white/red currants & gooseberries, uncooked/cooked by steaming/boiling in water, frozen, whether/not containing added sugar/other sweetening matter	1	"081120"	Raspberries, blackberries, mulberries, loganberries, black/white/red currants & gooseberries, uncooked/cooked by steaming/boiling in water, frozen, whether/not containing added sugar/other sweetening matter
21	black olive	"070992"	Olive oil, virgin	1	"070992"	Vegetables; olives, fresh or chilled
21	black olive	"071120"	Olives, provisionally preserved	1	"070992"	Vegetables; olives, fresh or chilled
21	black olive	"200570"	Olives, preserved/preserved othw. than by vinegar/acetic acid, not frozen, other than products of 20.06	1	"070992"	Vegetables; olives, fresh or chilled
22	raspberry pulp	"081020"	Raspberries, blackberries, mulberries & loganberries, fresh	1	"081020"	Raspberries. blackberries. mulberries and loganberries. fresh
22	raspberry pulp	"081120"	Raspberries, blackberries, mulberries, loganberries, black/white/red currants & gooseberries, uncooked/cooked by steaming/boiling in water, frozen, whether/not containing added sugar/other sweetening matter	1	"081020"	Raspberries. blackberries. mulberries and loganberries. fresh
23	beef meat	"020110"	Carcasses/half-carcasses of bovine animals, fresh/chilled	1	"020110"	Bovine carcasses
23	beef meat	"020120"	Meat of bovine animals, fresh/chilled (excl. of 0201.10), bone-in	0.71	"020110"	Bovine carcasses
23	beef meat	"020130"	Meat of bovine animals, fresh/chilled, boneless	0.47	"020110"	Bovine carcasses
23	beef meat	"020210"	Carcasses/half-carcasses of bovine animals, frozen	1	"020110"	Bovine carcasses
23	beef meat	"020220"	Meat of bovine animals, frozen (excl. of 0202.10), bone-in	0.71	"020110"	Bovine carcasses
23	beef meat	"020230"	Meat of bovine animals, frozen, boneless	0.47	"020110"	Bovine carcasses
24	veal meat	"020110"	Carcasses/half-carcasses of bovine animals, fresh/chilled	1	"020110"	Bovine carcasses
24	veal meat	"020120"	Meat of bovine animals, fresh/chilled (excl. of 0201.10), bone-in	0.71	"020110"	Bovine carcasses
24	veal meat	"020130"	Meat of bovine animals, fresh/chilled, boneless	0.47	"020110"	Bovine carcasses
24	veal meat	"020210"	Carcasses/half-carcasses of bovine animals, frozen	1	"020110"	Bovine carcasses
24	veal meat	"020220"	Meat of bovine animals, frozen (excl. of 0202.10), bone-in	0.71	"020110"	Bovine carcasses
24	veal meat	"020230"	Meat of bovine animals, frozen, boneless	0.47	"020110"	Bovine carcasses
25	beef offal	"020230"	Meat of bovine animals, frozen, boneless	0.71	"020110"	Bovine carcasses
25	beef offal	"020110"	Carcasses/half-carcasses of bovine animals, fresh/chilled	1	"020110"	Bovine carcasses
25	beef offal	"020220"	Meat of bovine animals, frozen (excl. of 0202.10), bone-in	1	"020110"	Bovine carcasses
26	veal offal	"020120"	Meat of bovine animals, fresh/chilled (excl. of 0201.10), bone-in	1	"020110"	Bovine carcasses
26	veal offal	"020230"	Meat of bovine animals, frozen, boneless	0.71	"020110"	Bovine carcasses
27	green olive	"071120"	Olives, provisionally preserved	1	"070992"	Vegetables; olives, fresh or chilled
27	green olive	"200570"	Olives, preserved/preserved othw. than by vinegar/acetic acid, not frozen, other than products of 20.06	1	"070992"	Vegetables; olives, fresh or chilled
28	lemon juice	"080530"	lemon juice	1	"080550"	Lemons and limes. fresh or dried
28	lemon juice	"080550"	Lemons (Citrus limon/limonum) & limes (Citrus aurantifolia/latifolia), fresh/dried	1	"080550"	Lemons and limes. fresh or dried
28	lemon juice	"200931"	Juice of any single citrus fruit other than orange/grapefruit, of a Brix value not >20, unfermented & not containing added spirit, whether/not containing added sugar/other sweetening matter	0.55	"080550"	Lemons and limes. fresh or dried
29	orange juice with pasteurized concentrate	"080510"	Oranges, fresh/dried	1	"080510"	Oranges. fresh or dried
29	orange juice with pasteurized concentrate	"200911"	Orange juice, frozen, unfermented & not containing added spirit, whether/not containing added sugar/other sweetening matter	0.55	"080510"	Oranges. fresh or dried
29	orange juice with pasteurized concentrate	"200912"	Orange juice, not frozen, of a Brix value not >20, unfermented & not containing added spirit, whether/not containing added sugar/other sweetening matter	0.55	"080510"	Oranges. fresh or dried
29	orange juice with pasteurized concentrate	"200919"	Orange juice, not frozen (excl. of 2009.19), unfermented & not containing added spirit, whether/not containing added sugar/other sweetening matter	0.55	"080510"	Oranges. fresh or dried
30	pressed orange juice	"080510"	Oranges, fresh/dried	1	"080510"	Oranges. fresh or dried
30	pressed orange juice	"200911"	Orange juice, frozen, unfermented & not containing added spirit, whether/not containing added sugar/other sweetening matter	0.55	"080510"	Oranges. fresh or dried
30	pressed orange juice	"200912"	Orange juice, not frozen, of a Brix value not >20, unfermented & not containing added spirit, whether/not containing added sugar/other sweetening matter	0.55	"080510"	Oranges. fresh or dried
30	pressed orange juice	"200919"	Orange juice, not frozen (excl. of 2009.19), unfermented & not containing added spirit, whether/not containing added sugar/other sweetening matter	0.55	"080510"	Oranges. fresh or dried
31	Grapefruit juice made from pasteurized concentrate	"080540"	Grapefruit, fresh/dried	1	"080510"	Oranges. fresh or dried
31	Grapefruit juice made from pasteurized concentrate	"200921"	Grapefruit juice, of a Brix value not >20, unfermented & not containing added spirit, whether/not containing added sugar/other sweetening matter	0.75	"080510"	Oranges. fresh or dried
31	Grapefruit juice made from pasteurized concentrate	"200929"	Grapefruit juice (excl. of 2009.21), unfermented & not containing added spirit, whether/not containing added sugar/other sweetening matter	0.75	"080510"	Oranges. fresh or dried
32	grapefruit juice	"080540"	Grapefruit, fresh/dried	1	"080540"	Grapefruit. fresh or dried
32	grapefruit juice	"200921"	Grapefruit juice, of a Brix value not >20, unfermented & not containing added spirit, whether/not containing added sugar/other sweetening matter	0.75	"080540"	Grapefruit. fresh or dried
32	grapefruit juice	"200929"	Grapefruit juice (excl. of 2009.21), unfermented & not containing added spirit, whether/not containing added sugar/other sweetening matter	0.75	"080540"	Grapefruit. fresh or dried
33	lime juice	"080530"	lemon juice	1	"080530"	Lemons and limes. fresh or dried
33	lime juice	"080550"	Lemons (Citrus limon/limonum) & limes (Citrus aurantifolia/latifolia), fresh/dried	1	"080530"	Lemons and limes. fresh or dried
33	lime juice	"200931"	Juice of any single citrus fruit other than orange/grapefruit, of a Brix value not >20, unfermented & not containing added spirit, whether/not containing added sugar/other sweetening matter	0.55	"080530"	Lemons and limes. fresh or dried
34	clementine or mandarin juice	"080520"	Mandarin. clementine & citrus hybrids	1	"080520"	Mandarin. clementine & citrus hybrids
34	clementine or mandarin juice	"080521"	pasteurized pure mandarine or clementine juice	1	"080520"	Mandarin. clementine & citrus hybrids
34	clementine or mandarin juice	"080522"	pasteurized pure mandarine or clementine juice	1	"080520"	Mandarin. clementine & citrus hybrids
34	clementine or mandarin juice	"200931"	Juice of any single citrus fruit other than orange/grapefruit, of a Brix value not >20, unfermented & not containing added spirit, whether/not containing added sugar/other sweetening matter	0.55	"080520"	Mandarin. clementine & citrus hybrids
35	orange juice	"080510"	Oranges, fresh/dried	1	"080510"	Oranges. fresh or dried
35	orange juice	"200911"	Orange juice, frozen, unfermented & not containing added spirit, whether/not containing added sugar/other sweetening matter	0.55	"080510"	Oranges. fresh or dried
35	orange juice	"200912"	Orange juice, not frozen, of a Brix value not >20, unfermented & not containing added spirit, whether/not containing added sugar/other sweetening matter	0.55	"080510"	Oranges. fresh or dried
35	orange juice	"200919"	Orange juice, not frozen (excl. of 2009.19), unfermented & not containing added spirit, whether/not containing added sugar/other sweetening matter	0.55	"080510"	Oranges. fresh or dried
36	fresh lemon	"080550"	Lemons (Citrus limon/limonum) & limes (Citrus aurantifolia/latifolia), fresh/dried	1	"080510"	Oranges. fresh or dried
37	clementine or fresh mandarin	"080520"	Mandarin. clementine & citrus hybrids	1	"080520"	Mandarin. clementine & citrus hybrids
37	clementine or fresh mandarin	"080522"	pasteurized pure mandarine or clementine juice	1	"080520"	Mandarin. clementine & citrus hybrids
38	fresh orange	"080510"	Oranges, fresh/dried	1	"080510"	Oranges. fresh or dried
39	fresh grapefruit	"080540"	Grapefruit, fresh/dried	1	"080540"	Grapefruit. fresh or dried
40	lime pulp	"080550"	Lemons (Citrus limon/limonum) & limes (Citrus aurantifolia/latifolia), fresh/dried	1	"080530"	Lemons and limes. fresh or dried
41	virgin olive oil	"070992"	Vegetables; olives, freshed or chilled	0.2	"150910"	Olive oil. virgin
41	virgin olive oil	"150910"	Olive oil, virgin	1	"150910"	Olive oil. virgin
41	virgin olive oil	"150990"	Olive oil (excl. crude & virgin) & fractions thereof , whether/not refined but not chemically modified	1	"150910"	Olive oil. virgin
42	sweet lemonade	"080530"	lemon juice	1	"080530"	Lemons and limes. fresh or dried
42	sweet lemonade	"080550"	Lemons (Citrus limon/limonum) & limes (Citrus aurantifolia/latifolia), fresh/dried	1	"080530"	Lemons and limes. fresh or dried
42	sweet lemonade	"200931"	Juice of any single citrus fruit other than orange/grapefruit, of a Brix value not >20, unfermented & not containing added spirit, whether/not containing added sugar/other sweetening matter	0.55	"080530"	Lemons and limes. fresh or dried
43	candied fruit (cherry and citrus peel)	"080920"	Cherries, fresh	1	"080510"	Oranges. fresh or dried
44	orange pulp	"080510"	Oranges, fresh/dried	1	"080510"	Oranges. fresh or dried
45	partially dehydrated orange juice to dilute	"080510"	Oranges, fresh/dried	1	"080510"	Oranges. fresh or dried
45	partially dehydrated orange juice to dilute	"200911"	Orange juice, frozen, unfermented & not containing added spirit, whether/not containing added sugar/other sweetening matter	0.55	"080510"	Oranges. fresh or dried
45	partially dehydrated orange juice to dilute	"200912"	Orange juice, not frozen, of a Brix value not >20, unfermented & not containing added spirit, whether/not containing added sugar/other sweetening matter	0.55	"080510"	Oranges. fresh or dried
45	partially dehydrated orange juice to dilute	"200919"	Orange juice, not frozen (excl. of 2009.19), unfermented & not containing added spirit, whether/not containing added sugar/other sweetening matter	0.55	"080510"	Oranges. fresh or dried
46	bechamel sauce	"040120"	Milk & cream, not concentrated/sweetened, fat content by weight >1% but not >6%	8.3	"040120"	milk powder <1.5% fat or equivalent powder
47	curry sauce	"040120"	Milk & cream, not concentrated/sweetened, fat content by weight >1% but not >6%	8.3	"040120"	milk powder <1.5% fat or equivalent powder
48	cow soft-paste cheese	"0406"	Cheese and curd.	0.83	"040210"	milk powder <1.5% fat or equivalent powder
49	cow cooked pressed cheese	"0406"	Cheese and curd.	0.83	"040210"	milk powder <1.5% fat or equivalent powder
50	cow melted cheese	"0406"	Cheese and curd.	0.83	"040210"	milk powder <1.5% fat or equivalent powder
51	sheep blue cheese	"0406"	Cheese and curd.	0.83	"040210"	milk powder <1.5% fat or equivalent powder
52	cow blue cheese	"0406"	Cheese and curd.	0.83	"040210"	milk powder <1.5% fat or equivalent powder
53	cow raw pressed cheese	"0406"	Cheese and curd.	0.83	"040210"	milk powder <1.5% fat or equivalent powder
54	goat fresh cheese	"0406"	Cheese and curd.	0.83	"040210"	milk powder <1.5% fat or equivalent powder
55	goat semi-dry cheese	"0406"	Cheese and curd.	0.83	"040210"	milk powder <1.5% fat or equivalent powder
56	cheese	"0406"	Cheese and curd.	0.83	"040210"	milk powder <1.5% fat or equivalent powder
57	butter	"040110"	Milk & cream, not concentrated/sweetened, fat content by weight not >1%	8.3	"040210"	milk powder <1.5% fat or equivalent powder
57	butter	"040120"	Milk & cream, not concentrated/sweetened, fat content by weight >1% but not >6%	8.3	"040210"	milk powder <1.5% fat or equivalent powder
57	butter	"040140"	Milk & cream, not concentrated/sweetened, fat content by weight >6% but not >10%	0.55	"040210"	milk powder <1.5% fat or equivalent powder
57	butter	"040150"	Milk & cream, not concentrated/sweetened, fat content by weight >6% but not >10%	0.55	"040210"	milk powder <1.5% fat or equivalent powder
57	butter	"040510"	Butter	0.55	"040210"	milk powder <1.5% fat or equivalent powder
58	cow milk fat	"040110"	Milk & cream, not concentrated/sweetened, fat content by weight not >1%	8.3	"040210"	milk powder <1.5% fat or equivalent powder
58	cow milk fat	"040120"	Milk & cream, not concentrated/sweetened, fat content by weight >1% but not >6%	8.3	"040210"	milk powder <1.5% fat or equivalent powder
58	cow milk fat	"040140"	Milk & cream, not concentrated/sweetened, fat content by weight >6% but not >10%	0.55	"040210"	milk powder <1.5% fat or equivalent powder
58	cow milk fat	"040150"	Milk & cream, not concentrated/sweetened, fat content by weight >6% but not >10%	0.55	"040210"	milk powder <1.5% fat or equivalent powder
58	cow milk fat	"040510"	Butter	0.55	"040210"	milk powder <1.5% fat or equivalent powder
59	cow powder milk	"040110"	Milk & cream, not concentrated/sweetened, fat content by weight not >1%	8.3	"040210"	milk powder <1.5% fat or equivalent powder
59	cow powder milk	"040120"	Milk & cream, not concentrated/sweetened, fat content by weight >1% but not >6%	8.3	"040210"	milk powder <1.5% fat or equivalent powder
59	cow powder milk	"040221"	Milk in powder/granules/other solid form, unsweetened, fat content by weight >1.5%	1	"040210"	milk powder <1.5% fat or equivalent powder
60	cow milk	"040120"	Milk & cream, not concentrated/sweetened, fat content by weight >1% but not >6%	8.3	"040210"	milk powder <1.5% fat or equivalent powder
61	cow concentrated milk	"040120"	Milk & cream, not concentrated/sweetened, fat content by weight >1% but not >6%	8.3	"040210"	milk powder <1.5% fat or equivalent powder
61	cow concentrated milk	"040291"	Milk & cream, concentrated (excl. in powder), unsweetened	5.5	"040210"	milk powder <1.5% fat or equivalent powder
62	cow concentrated milk with sugar	"040120"	Milk & cream, not concentrated/sweetened, fat content by weight >1% but not >6%	8.3	"040210"	milk powder <1.5% fat or equivalent powder
62	cow concentrated milk with sugar	"040291"	Milk & cream, concentrated (excl. in powder), unsweetened	5.5	"040210"	milk powder <1.5% fat or equivalent powder
62	cow concentrated milk with sugar	"040299"	Milk & cream, concentrated (excl. in powder), sweetened	5.5	"040210"	milk powder <1.5% fat or equivalent powder
63	fresh cream	"040120"	Milk & cream, not concentrated/sweetened, fat content by weight >1% but not >6%	8.3	"040210"	milk powder <1.5% fat or equivalent powder
63	fresh cream	"040140"	Milk & cream, not concentrated/sweetened, fat content by weight >6% but not >10%	0.55	"040210"	milk powder <1.5% fat or equivalent powder
63	fresh cream	"040150"	Milk & cream, not concentrated/sweetened, fat content by weight >6% but not >10%	0.55	"040210"	milk powder <1.5% fat or equivalent powder
64	whipped cream	"040110"	Milk & cream, not concentrated/sweetened, fat content by weight not >1%	8.3	"040210"	milk powder <1.5% fat or equivalent powder
64	whipped cream	"040120"	Milk & cream, not concentrated/sweetened, fat content by weight >1% but not >6%	8.3	"040210"	milk powder <1.5% fat or equivalent powder
64	whipped cream	"040140"	Milk & cream, not concentrated/sweetened, fat content by weight >6% but not >10%	0.55	"040210"	milk powder <1.5% fat or equivalent powder
64	whipped cream	"040150"	Milk & cream, not concentrated/sweetened, fat content by weight >6% but not >10%	0.55	"040210"	milk powder <1.5% fat or equivalent powder
64	whipped cream	"040299"	Milk & cream, concentrated (excl. in powder), sweetened	5.5	"040210"	milk powder <1.5% fat or equivalent powder
65	cow fresh cheese	"040110"	Milk & cream, not concentrated/sweetened, fat content by weight not >1%	8.3	"040210"	milk powder <1.5% fat or equivalent powder
65	cow fresh cheese	"040310"	Yogurt	8.3	"040210"	milk powder <1.5% fat or equivalent powder
66	yogurt	"040120"	Milk & cream, not concentrated/sweetened, fat content by weight >1% but not >6%	8.3	"040210"	milk powder <1.5% fat or equivalent powder
66	yogurt	"040310"	Yogurt	8.3	"040210"	milk powder <1.5% fat or equivalent powder
67	chocolate ice cream	"040110"	Milk & cream, not concentrated/sweetened, fat content by weight not >1%	8.3	"040210"	milk powder <1.5% fat or equivalent powder
67	chocolate ice cream	"040120"	Milk & cream, not concentrated/sweetened, fat content by weight >1% but not >6%	8.3	"040210"	milk powder <1.5% fat or equivalent powder
67	chocolate ice cream	"040140"	Milk & cream, not concentrated/sweetened, fat content by weight >6% but not >10%	0.55	"040210"	milk powder <1.5% fat or equivalent powder
67	chocolate ice cream	"040150"	Milk & cream, not concentrated/sweetened, fat content by weight >6% but not >10%	0.55	"040210"	milk powder <1.5% fat or equivalent powder
67	chocolate ice cream	"040210"	Milk in powder/granules/other solid form, fat content by weight not >1.5%	1	"040210"	milk powder <1.5% fat or equivalent powder
67	chocolate ice cream	"040221"	Milk in powder/granules/other solid form, unsweetened, fat content by weight >1.5%	1	"040210"	milk powder <1.5% fat or equivalent powder
67	chocolate ice cream	"040229"	Milk in powder/granules/other solid form, sweetened, fat content by weight >1.5%	1	"040210"	milk powder <1.5% fat or equivalent powder
68	vanilla ice cream	"040110"	Milk & cream, not concentrated/sweetened, fat content by weight not >1%	8.3	"040210"	milk powder <1.5% fat or equivalent powder
68	vanilla ice cream	"040120"	Milk & cream, not concentrated/sweetened, fat content by weight >1% but not >6%	8.3	"040210"	milk powder <1.5% fat or equivalent powder
68	vanilla ice cream	"040140"	Milk & cream, not concentrated/sweetened, fat content by weight >6% but not >10%	0.55	"040210"	milk powder <1.5% fat or equivalent powder
68	vanilla ice cream	"040150"	Milk & cream, not concentrated/sweetened, fat content by weight >6% but not >10%	0.55	"040210"	milk powder <1.5% fat or equivalent powder
68	vanilla ice cream	"040210"	Milk in powder/granules/other solid form, fat content by weight not >1.5%	1	"040210"	milk powder <1.5% fat or equivalent powder
68	vanilla ice cream	"040221"	Milk in powder/granules/other solid form, unsweetened, fat content by weight >1.5%	1	"040210"	milk powder <1.5% fat or equivalent powder
68	vanilla ice cream	"040229"	Milk in powder/granules/other solid form, sweetened, fat content by weight >1.5%	1	"040210"	milk powder <1.5% fat or equivalent powder
69	industrial custard	"040110"	Milk & cream, not concentrated/sweetened, fat content by weight not >1%	8.3	"040210"	milk powder <1.5% fat or equivalent powder
69	industrial custard	"040120"	Milk & cream, not concentrated/sweetened, fat content by weight >1% but not >6%	8.3	"040210"	milk powder <1.5% fat or equivalent powder
69	industrial custard	"040140"	Milk & cream, not concentrated/sweetened, fat content by weight >6% but not >10%	0.55	"040210"	milk powder <1.5% fat or equivalent powder
69	industrial custard	"040150"	Milk & cream, not concentrated/sweetened, fat content by weight >6% but not >10%	0.55	"040210"	milk powder <1.5% fat or equivalent powder
69	industrial custard	"040210"	Milk in powder/granules/other solid form, fat content by weight not >1.5%	1	"040210"	milk powder <1.5% fat or equivalent powder
69	industrial custard	"040221"	Milk in powder/granules/other solid form, unsweetened, fat content by weight >1.5%	1	"040210"	milk powder <1.5% fat or equivalent powder
69	industrial custard	"040229"	Milk in powder/granules/other solid form, sweetened, fat content by weight >1.5%	1	"040210"	milk powder <1.5% fat or equivalent powder
70	home made custard	"040110"	Milk & cream, not concentrated/sweetened, fat content by weight not >1%	8.3	"040210"	milk powder <1.5% fat or equivalent powder
70	home made custard	"040120"	Milk & cream, not concentrated/sweetened, fat content by weight >1% but not >6%	8.3	"040210"	milk powder <1.5% fat or equivalent powder
70	home made custard	"040140"	Milk & cream, not concentrated/sweetened, fat content by weight >6% but not >10%	0.55	"040210"	milk powder <1.5% fat or equivalent powder
70	home made custard	"040150"	Milk & cream, not concentrated/sweetened, fat content by weight >6% but not >10%	0.55	"040210"	milk powder <1.5% fat or equivalent powder
70	home made custard	"040210"	Milk in powder/granules/other solid form, fat content by weight not >1.5%	1	"040210"	milk powder <1.5% fat or equivalent powder
70	home made custard	"040221"	Milk in powder/granules/other solid form, unsweetened, fat content by weight >1.5%	1	"040210"	milk powder <1.5% fat or equivalent powder
70	home made custard	"040229"	Milk in powder/granules/other solid form, sweetened, fat content by weight >1.5%	1	"040210"	milk powder <1.5% fat or equivalent powder
71	concentrated butter	"040110"	Milk & cream, not concentrated/sweetened, fat content by weight not >1%	8.3	"040210"	milk powder <1.5% fat or equivalent powder
71	concentrated butter	"040120"	Milk & cream, not concentrated/sweetened, fat content by weight >1% but not >6%	8.3	"040210"	milk powder <1.5% fat or equivalent powder
71	concentrated butter	"040140"	Milk & cream, not concentrated/sweetened, fat content by weight >6% but not >10%	0.55	"040210"	milk powder <1.5% fat or equivalent powder
71	concentrated butter	"040150"	Milk & cream, not concentrated/sweetened, fat content by weight >6% but not >10%	0.55	"040210"	milk powder <1.5% fat or equivalent powder
71	concentrated butter	"040510"	Butter	0.55	"040210"	milk powder <1.5% fat or equivalent powder
72	goat cheese	"0406"	Cheese and curd.	0.83	"040210"	milk powder <1.5% fat or equivalent powder
73	white sauce	"040120"	Milk & cream, not concentrated/sweetened, fat content by weight >1% but not >6%	8.3	"040120"	milk powder <1.5% fat or equivalent powder
74	periwinkle	pmer03	fish, nes	1	pmer03	fish, nes
75	squid	pmer03	fish, nes	1	pmer03	fish, nes
76	scallop meat	pmer05	scallop meat	1	pmer05	scallop meat
77	crab	pmer03	fish, nes	1	pmer03	fish, nes
78	shrimp	pmer04	shrimp	1	pmer04	shrimp
79	mussel	pmer06	mussel	1	pmer06	mussel
80	oyster	pmer07	oyster	1	pmer07	oyster
81	anchovy fillets	pmer03	fish, nes	1	pmer03	fish, nes
82	lump eggs	pmer03	fish, nes	1	pmer03	fish, nes
83	pollock	pmer08	pollock	1	pmer08	pollock
84	smoked herring	pmer03	fish, nes	1	pmer03	fish, nes
85	herring grate	pmer03	fish, nes	1	pmer03	fish, nes
86	sole	pmer03	fish, nes	1	pmer03	fish, nes
87	mackerel	pmer03	fish, nes	1	pmer03	fish, nes
88	whiting	pmer03	fish, nes	1	pmer03	fish, nes
89	cod	pmer03	fish, nes	1	pmer03	fish, nes
90	fish	pmer03	fish, nes	1	pmer03	fish, nes
91	sardine	pmer03	fish, nes	1	pmer03	fish, nes
92	salmon	"030311"	Sockeye salmon, frozen	1	"030212"	Pacific salmon, frozen
92	salmon	"030312"	Pacific salmon, frozen	1	"030212"	Pacific salmon, frozen
92	salmon	"030319"	Pacific salmon (Oncorhynchus gorbuscha/keta/tschawytscha/kisutch/masou/rhodurus), frozen (excl. of 0303.11	1	"030212"	Pacific salmon, frozen
92	salmon	"030322"	Atlantic salmon (Salmo salar) & Danube salmon (Hucho hucho), frozen (excl. fillets/other fish meat of 03.04/livers & roes)	1	"030212"	Pacific salmon, frozen
92	salmon	"030541"	Pacific salmon/Atlantic salmon/Danube salmon [see list of conventions for species incld.], smoked, incl. fillets	1	"030212"	Pacific salmon, frozen
92	salmon	"160411"	Salmon, prepared/preserved, whole/in pieces (excl. minced)	1	"030212"	Pacific salmon, frozen
93	tuna	pmer11	tuna	1	pmer11	tuna
94	surimi	pmer03	fish, nes	1	pmer03	fish, nes
95	monkfish	pmer03	fish, nes	1	pmer03	fish, nes
96	bream	pmer03	fish, nes	1	pmer03	fish, nes
97	hake	pmer03	fish, nes	1	pmer03	fish, nes
98	rainbow trout	pmer03	fish, nes	1	pmer03	fish, nes
99	fish gelatin	pmer03	fish, nes	1	pmer03	fish, nes
100	cuttlefish	pmer01	cuttlefish	1	pmer01	cuttlefish
101	octopus	pmer02	octopus	1	pmer02	octopus
102	lobster	pmer04	lobster	1	pmer04	lobster
103	crayfish	pmer04	crayfish	1	pmer04	crayfish
104	plaice	pmer03	fish, nes	1	pmer03	fish, nes
105	halibut	pmer03	fish, nes	1	pmer03	fish, nes
106	dogfish	pmer03	fish, nes	1	pmer03	fish, nes
107	bass	pmer03	fish, nes	1	pmer03	fish, nes
108	skate	pmer03	fish, nes	1	pmer03	fish, nes
109	swordfish	pmer03	fish, nes	1	pmer03	fish, nes
110	turbot	pmer03	fish, nes	1	pmer03	fish, nes
111	ling	pmer03	fish, nes	1	pmer03	fish, nes
112	cod liver	pmer03	fish, nes	1	pmer03	fish, nes
113	eel	pmer03	fish, nes	1	pmer03	fish, nes
114	pike	pmer03	fish, nes	1	pmer03	fish, nes
115	carp	pmer03	fish, nes	1	pmer03	fish, nes
116	perch	pmer03	fish, nes	1	pmer03	fish, nes
117	frog's legs	pmer03	fish, nes	1	pmer03	fish, nes
118	dry anchovy	pmer03	fish, nes	1	pmer03	fish, nes
119	pork pate	"020311"	Carcasses/half-carcasses of swine, fresh/chilled	1	"020311"	Swine carcasses and half carcasses. fresh or chilled
119	pork pate	"020312"	Hams, shoulders & cuts thereof , fresh/chilled, bone-in	0.73	"020311"	Swine carcasses and half carcasses. fresh or chilled
119	pork pate	"020319"	Meat of swine (excl. carcasses/half-carcasses/hams/shoulders & cuts thereof ), fresh/chilled	0.73	"020311"	Swine carcasses and half carcasses. fresh or chilled
119	pork pate	"020321"	Carcasses/half-carcasses of swine, frozen	1	"020311"	Swine carcasses and half carcasses. fresh or chilled
119	pork pate	"020322"	Hams, shoulders & cuts thereof , frozen, bone-in	0.73	"020311"	Swine carcasses and half carcasses. fresh or chilled
119	pork pate	"020329"	Meat of swine (excl. carcasses/half-carcasses/hams/shoulders & cuts thereof ), froxen	0.73	"020311"	Swine carcasses and half carcasses. fresh or chilled
120	fowl offal	"020753"	Meat and edible offal; of geese, fatty livers (foie gras)	0.07	"0207"	Fowls meat and meat offal
121	gelatin	"020311"	Carcasses/half-carcasses of swine, fresh/chilled	1	"020311"	Swine carcasses and half carcasses. fresh or chilled
122	pork fat	"020311"	Carcasses/half-carcasses of swine, fresh/chilled	1	"020311"	Swine carcasses and half carcasses. fresh or chilled
123	raw fat bacon	"020311"	Carcasses/half-carcasses of swine, fresh/chilled	1	"020311"	Swine carcasses and half carcasses. fresh or chilled
123	raw fat bacon	"020312"	Hams, shoulders & cuts thereof , fresh/chilled, bone-in	0.73	"020311"	Swine carcasses and half carcasses. fresh or chilled
123	raw fat bacon	"020319"	Meat of swine (excl. carcasses/half-carcasses/hams/shoulders & cuts thereof ), fresh/chilled	0.73	"020311"	Swine carcasses and half carcasses. fresh or chilled
123	raw fat bacon	"020321"	Carcasses/half-carcasses of swine, frozen	1	"020311"	Swine carcasses and half carcasses. fresh or chilled
123	raw fat bacon	"020322"	Hams, shoulders & cuts thereof , frozen, bone-in	0.73	"020311"	Swine carcasses and half carcasses. fresh or chilled
123	raw fat bacon	"020329"	Meat of swine (excl. carcasses/half-carcasses/hams/shoulders & cuts thereof ), froxen	0.73	"020311"	Swine carcasses and half carcasses. fresh or chilled
124	fowl fat	"020744"	Meat and edible offal; of ducks excluding fatty livers, fresh or chilled	0.1	"0207"	Fowls meat and meat offal
124	fowl fat	"020745"	Meat and edible offal; of ducks excluding fatty livers, frozen	0.1	"0207"	Fowls meat and meat offal
125	egg white	"040700"	Birds' eggs, in shell, fresh/preserved/cooked	1	"040700"	Eggs. bird. in shell. fresh. preserved or cooked
125	egg white	"040891"	egg white	0.6	"040700"	Eggs. bird. in shell. fresh. preserved or cooked
125	egg white	"040899"	Birds' eggs, not in shell (excl. yolks), other than dried, whether/not containing added sugar/other sweetening matter	0.13	"040700"	Eggs. bird. in shell. fresh. preserved or cooked
126	egg yolk	"040700"	Birds' eggs, in shell, fresh/preserved/cooked	1	"040700"	Eggs. bird. in shell. fresh. preserved or cooked
126	egg yolk	"040811"	Egg yolks, dried, whether/not containing added sugar/other sweetening matter	0.21666	"040700"	Eggs. bird. in shell. fresh. preserved or cooked
126	egg yolk	"040819"	Egg yolks (excl. dried), whether/not containing added sugar/other sweetening matter	0.3	"040700"	Eggs. bird. in shell. fresh. preserved or cooked
127	egg	"040700"	Birds' eggs, in shell, fresh/preserved/cooked	1	"040700"	Eggs. bird. in shell. fresh. preserved or cooked
128	pork meat	"020311"	Carcasses/half-carcasses of swine, fresh/chilled	1	"020311"	Swine carcasses and half carcasses. fresh or chilled
128	pork meat	"020312"	Hams, shoulders & cuts thereof , fresh/chilled, bone-in	0.73	"020311"	Swine carcasses and half carcasses. fresh or chilled
128	pork meat	"020319"	Meat of swine (excl. carcasses/half-carcasses/hams/shoulders & cuts thereof ), fresh/chilled	0.73	"020311"	Swine carcasses and half carcasses. fresh or chilled
128	pork meat	"020321"	Carcasses/half-carcasses of swine, frozen	1	"020311"	Swine carcasses and half carcasses. fresh or chilled
128	pork meat	"020322"	Hams, shoulders & cuts thereof , frozen, bone-in	0.73	"020311"	Swine carcasses and half carcasses. fresh or chilled
128	pork meat	"020329"	Meat of swine (excl. carcasses/half-carcasses/hams/shoulders & cuts thereof ), froxen	0.73	"020311"	Swine carcasses and half carcasses. fresh or chilled
129	ham	"020311"	Carcasses/half-carcasses of swine, fresh/chilled	1	"020311"	Swine carcasses and half carcasses. fresh or chilled
129	ham	"020312"	Hams, shoulders & cuts thereof , fresh/chilled, bone-in	0.73	"020311"	Swine carcasses and half carcasses. fresh or chilled
129	ham	"020319"	Meat of swine (excl. carcasses/half-carcasses/hams/shoulders & cuts thereof ), fresh/chilled	0.73	"020311"	Swine carcasses and half carcasses. fresh or chilled
129	ham	"020321"	Carcasses/half-carcasses of swine, frozen	1	"020311"	Swine carcasses and half carcasses. fresh or chilled
129	ham	"020322"	Hams, shoulders & cuts thereof , frozen, bone-in	0.73	"020311"	Swine carcasses and half carcasses. fresh or chilled
129	ham	"020329"	Meat of swine (excl. carcasses/half-carcasses/hams/shoulders & cuts thereof ), froxen	0.73	"020311"	Swine carcasses and half carcasses. fresh or chilled
130	pork sausage	"020311"	Carcasses/half-carcasses of swine, fresh/chilled	1	"020311"	Swine carcasses and half carcasses. fresh or chilled
130	pork sausage	"020312"	Hams, shoulders & cuts thereof , fresh/chilled, bone-in	0.73	"020311"	Swine carcasses and half carcasses. fresh or chilled
130	pork sausage	"020319"	Meat of swine (excl. carcasses/half-carcasses/hams/shoulders & cuts thereof ), fresh/chilled	0.73	"020311"	Swine carcasses and half carcasses. fresh or chilled
130	pork sausage	"020321"	Carcasses/half-carcasses of swine, frozen	1	"020311"	Swine carcasses and half carcasses. fresh or chilled
130	pork sausage	"020322"	Hams, shoulders & cuts thereof , frozen, bone-in	0.73	"020311"	Swine carcasses and half carcasses. fresh or chilled
130	pork sausage	"020329"	Meat of swine (excl. carcasses/half-carcasses/hams/shoulders & cuts thereof ), froxen	0.73	"020311"	Swine carcasses and half carcasses. fresh or chilled
131	rabbit meat	"020810"	Meat & edible meat offal of rabbits/hares, fresh/chilled/frozen	1	"020810"	Meat and edible meat offal; of rabbits or hares, fresh, chilled or frozen
132	chicken meat	"020711"	Meat of fowls of species Gallus domesticus, not cut in pieces, fresh/chilled	1	"0207"	Fowls meat and meat offal
132	chicken meat	"020712"	Meat of fowls of species Gallus domesticus, not cut in pieces, frozen	1	"0207"	Fowls meat and meat offal
132	chicken meat	"020713"	Cuts & edible offal of species Gallus domesticus, fresh/chilled	1	"0207"	Fowls meat and meat offal
132	chicken meat	"020714"	Cuts & edible offal of species Gallus domesticus, frozen	1	"0207"	Fowls meat and meat offal
133	fowl meat	"020711"	Meat of fowls of species Gallus domesticus, not cut in pieces, fresh/chilled	1	"0207"	Fowls meat and meat offal
133	fowl meat	"020712"	Meat of fowls of species Gallus domesticus, not cut in pieces, frozen	1	"0207"	Fowls meat and meat offal
133	fowl meat	"020713"	Cuts & edible offal of species Gallus domesticus, fresh/chilled	1	"0207"	Fowls meat and meat offal
133	fowl meat	"020714"	Cuts & edible offal of species Gallus domesticus, frozen	1	"0207"	Fowls meat and meat offal
133	fowl meat	"020724"	Meat of turkeys, not cut in pieces, fresh/chilled	1	"0207"	Fowls meat and meat offal
133	fowl meat	"020725"	Meat of turkeys, not cut in pieces, frozen	1	"0207"	Fowls meat and meat offal
133	fowl meat	"020726"	Cuts & edible offal of turkey, fresh/chilled	1	"0207"	Fowls meat and meat offal
133	fowl meat	"020727"	Cuts & edible offal of turkey, frozen	1	"0207"	Fowls meat and meat offal
133	fowl meat	"160231"	Prepared/preserved preparations of turkey (excl. homogenised preparations)	0.78	"0207"	Fowls meat and meat offal
134	pork offal	"020630"	Edible offal of swine, fresh/chilled	0.2	"020311"	Swine carcasses and half carcasses. fresh or chilled
134	pork offal	"020641"	Livers of swine, frozen	0.2	"020311"	Swine carcasses and half carcasses. fresh or chilled
135	apple juice	"080810"	Apples, fresh	1	"080810"	Apples. fresh
135	apple juice	"200971"	Apple juice, of a Brix value not >20, unfermented & not containing added spirit, whether/not containing added sugar/other sweetening matter	0.72	"080810"	Apples. fresh
135	apple juice	"200979"	Apple juice (excl. of 2009.71), unfermented & not containing added spirit, whether/not containing added sugar/other sweetening matter	0.72	"080810"	Apples. fresh
136	apricot	"080910"	Apricots, fresh	1	"080910"	Apricots. fresh
137	dry apricot	"080910"	Apricots, fresh	1	"080910"	Apricots. fresh
138	cherry	"080920"	Cherries, fresh	1	"080920"	Cherries. fresh
139	quince	"080840"	Abricot	1	"080910"	Apricots. fresh
140	pear	"080820"	Pears & quinces, fresh	1	"080820"	Pears and quinces. fresh
140	pear	"080830"	poire non pelee fraiche	1	"080820"	Pears and quinces. fresh
141	apple compote	"080810"	Apples, fresh	1	"081090"	Fruits. fresh nes
142	apple	"080810"	Apples, fresh	1	"080810"	Apples. fresh
143	plum	"080940"	Plums & sloes, fresh	1	"080930"	Peaches. nectarines. fresh
144	dry plum	"080940"	Plums & sloes, fresh	1	"080940"	Plums. sloes. fresh
144	dry plum	"081320"	Prunes, dried	0.35	"080940"	Plums. sloes. fresh
145	peach	"080930"	Peaches, incl. nectarines, fresh	1	"080930"	Peaches. nectarines. fresh
146	apple pulp	"080810"	Apples, fresh	1	"080810"	Apples. fresh
147	pear pulp	"080820"	Pears & quinces, fresh	1	"080820"	Pears and quinces. fresh
147	pear pulp	"080830"	poire non pelee fraiche	1	"080820"	Pears and quinces. fresh
148	fruit	"081090"	Fresh fruit, n.e.s. in Ch. 8	1	"081090"	Fruits. fresh nes
149	peach juice	"080930"	Peaches, incl. nectarines, fresh	1	"080930"	Peaches. nectarines. fresh
149	peach juice	"200870"	Peaches, incl. nectarines, prepared/preserved, whether/not containing added sugar/other sweetening matter/spirit, n.e.s.	1	"080930"	Peaches. nectarines. fresh
149	peach juice	"200980"	Juice of any single fruit/vegetable (excl. of 2009.11-2009.79), unfermented & not containing added spirit, whether/not containing added sugar/other sweetening matter	0.55	"080930"	Peaches. nectarines. fresh
150	dry apple	"080810"	Apples, fresh	1	"080810"	Apples. fresh
150	dry apple	"081330"	Apples, dried	0.12	"080810"	Apples. fresh
151	persimmon	"080240"	Chestnuts (Castanea spp.)	1	"080240"	Chestnuts, fresh or dried
152	kiwi fruit	"081050"	Kiwifruit, fresh	1	"081050"	Kiwifruit. fresh
153	grape brandy	"220820"	Spirits obt. by distilling grape wine/grape marc	1	"220820"	spirits obtained by distilling grape wine or grape marc
154	wine	"220410"	Sparkling wune of fresh graps	1	"220410"	Grape wines. sparkling
155	grape juice	"080610"	Grapes, fresh	1	"080610"	Grapes. fresh
155	grape juice	"200961"	Grape juice, incl. grape must, of a Brix value not >30, unfermented & not containing added spirit, whether/not containing added sugar/other sweetening matter	0.75	"080610"	Grapes. fresh
156	vinegar	"080610"	Grapes, fresh	1	"080610"	Grapes. fresh
156	vinegar	"220900"	Vinegar ane substitutes for viengar obtained from acetic acid	0.86	"080610"	Grapes. fresh
157	vinaigrette	"080610"	Grapes, fresh	1	"080610"	Grapes. fresh
157	vinaigrette	"220900"	Vinegar ane substitutes for viengar obtained from acetic acid	0.86	"080610"	Grapes. fresh
158	grape	"080610"	Grapes, fresh	1	"080610"	Grapes. fresh
159	dry grape	"080610"	Grapes, fresh	1	"080610"	Grapes. fresh
159	dry grape	"080620"	Grapes, dried	0.25	"080610"	Grapes. fresh
160	almond	"080211"	Almonds, in shell	1	"080211"	Almonds in shell fresh or dried
160	almond	"080212"	Almonds, shelled	0.5	"080211"	Almonds in shell fresh or dried
161	hazelnut	"080221"	Hazelnuts/filberts (Corylus spp.), in shell	1	"080221"	Hazelnuts and filberts in shell fresh or dried
161	hazelnut	"080222"	Hazelnuts/filberts (Corylus spp.), shelled	0.5	"080221"	Hazelnuts and filberts in shell fresh or dried
162	nut	"080231"	Walnuts, in shell	1	"080221"	Hazelnuts and filberts in shell fresh or dried
162	nut	"080232"	Walnuts, shelled	0.53	"080221"	Hazelnuts and filberts in shell fresh or dried
163	cashew	"080121"	Brazil nuts, in shell	1	"080131"	Cashew nuts. in shell dr
163	cashew	"080122"	Brazil nuts, shelled	0.5	"080131"	Cashew nuts. in shell dr
164	pistachio	"080250"	Pistachios	1	"080250"	Pistachios. fresh or dried
165	chestnut	"080240"	Chestnuts (Castanea spp.)	1	"080240"	Chestnuts, fresh or dried
166	nut oil	"080221"	Hazelnuts/filberts (Corylus spp.), in shell	1	"080221"	Hazelnuts and filberts in shell fresh or dried
166	nut oil	"080231"	Walnuts, in shell	0.53	"080221"	Hazelnuts and filberts in shell fresh or dried
166	nut oil	"080232"	Walnuts, shelled	0.53	"080221"	Hazelnuts and filberts in shell fresh or dried
166	nut oil	"151590"	Fixed vegatable fats & oils (excl. of 1515.11-1515.50, incl. jojoba oil) & their fractions, whether/not refined but not chemically modified	0.166667	"080221"	Hazelnuts and filberts in shell fresh or dried
167	chestnut compote	"080240"	Chestnuts (Castanea spp.)	1	"080240"	Chestnuts, fresh or dried
168	mustard	"120750"	Mustard seeds, whether/not broken	1	"120750"	Mustard seeds
168	mustard	"210330"	Mustard flour & meal & prepared mustard	1	"120750"	Mustard seeds
169	seed oil	"120600"	Sunflower seeds, whether/not broken	1	"120600"	Sunflower seeds. whether or not broken
170	soy sauce	"120100"	Soya beans	1	"120100"	Soya beans
170	soy sauce	"210310"	Soya sauce	1	"120100"	Soya beans
171	peanut	"080290"	Nuts, n.e.s. in 08.01 & 08.02, fresh/dried, whether/not shelled/peeled	1	"120210"	Ground-nuts in shell not roasted or cooked
172	sesamum seed	"120740"	Sesamum seeds, whether/not broken	1	"120740"	Sesamum seeds
173	sunflower seed	"120600"	Sunflower seeds, whether/not broken	1	"120600"	Sunflower seeds. whether or not broken
174	palm oil	"120710"	oleaginous fruits; palm nuts and kernels, wether or not broken	1	"151321"	Palm kernel or babassu oil. crude
174	palm oil	"151110"	Palm oil, crude	0.19	"151321"	Palm kernel or babassu oil. crude
174	palm oil	"151190"	Palm oil, other than crude, & fractions thereof , whether/not refined but not chemically modified	0.1862	"151321"	Palm kernel or babassu oil. crude
175	soya germ	"120100"	Soya beans	1	"120100"	Soya beans
176	soybean flour	"120100"	Soya beans	1	"120100"	Soya beans
176	soybean flour	"120810"	Flours & meals of soya beans	0.85	"120100"	Soya beans
177	soya bean	"120100"	Soya beans	1	"120100"	Soya beans
178	tofu	"120100"	Soya beans	1	"120100"	Soya beans
179	Oil seeds and oleaginous fruits. nes	"120799"	Oil seeds and oleaginous fruits. nes	1	"120799"	Oil seeds and oleaginous fruits. nes
180	banana	"0803"	Bananas, incl. plantains, fresh/dried	1	"080300"	Bananas. including plantains. fresh or dried
181	banana pulp	"0803"	Bananas, incl. plantains, fresh/dried	1	"080300"	Bananas. including plantains. fresh or dried
182	coconut	"080111"	Coconuts, desiccated	1	"080119"	Coconuts. fresh. shelled
182	coconut	"080112"	Fresh ripe coconut almond	1	"080119"	Coconuts. fresh. shelled
182	coconut	"080119"	Cocunuts, other than desiccated	1	"080119"	Coconuts. fresh. shelled
183	coconut powder	"080111"	Coconuts, desiccated	1	"080119"	Coconuts. fresh. shelled
183	coconut powder	"080112"	Fresh ripe coconut almond	1	"080119"	Coconuts. fresh. shelled
183	coconut powder	"080119"	Cocunuts, other than desiccated	1	"080119"	Coconuts. fresh. shelled
184	cocoa butter	"1801"	Cocoa beans, whole or broken, raw or roasted.	1	"1804"	Cocoa; butter, fat and oil
184	cocoa butter	"180310"	Cocoa paste, not defatted	0.8	"1804"	Cocoa; butter, fat and oil
184	cocoa butter	"180320"	Cocoa paste, wholly/partly defatted	0.8	"1804"	Cocoa; butter, fat and oil
184	cocoa butter	"1804"	Cocoa butter, fat and oil.	0.376	"1804"	Cocoa; butter, fat and oil
184	cocoa butter	"1806"	Chocolate and other food preparations containing cocoa.	0.376	"1804"	Cocoa; butter, fat and oil
185	coffee	"090111"	Coffee, not roasted, not decaffeinated	1	"090111"	Coffee. not roasted. not decaffeinated
185	coffee	"090112"	Coffee, not roasted, decaffeinated	1	"090111"	Coffee. not roasted. not decaffeinated
185	coffee	"090121"	Coffee, roasted, not decaffeinated	0.84	"090111"	Coffee. not roasted. not decaffeinated
185	coffee	"090122"	Coffee, roasted, decaffeinated	0.84	"090111"	Coffee. not roasted. not decaffeinated
186	coffee powder	"090111"	Coffee, not roasted, not decaffeinated	1	"090111"	Coffee. not roasted. not decaffeinated
186	coffee powder	"090112"	Coffee, not roasted, decaffeinated	1	"090111"	Coffee. not roasted. not decaffeinated
186	coffee powder	"090121"	Coffee, roasted, not decaffeinated	0.84	"090111"	Coffee. not roasted. not decaffeinated
186	coffee powder	"090122"	Coffee, roasted, decaffeinated	0.84	"090111"	Coffee. not roasted. not decaffeinated
187	cocoa powder	"1801"	Cocoa beans, whole or broken, raw or roasted.	1	"1801"	Cocoa beans. whole or broken. raw or roasted
187	cocoa powder	"1805"	Cocoa powder, not containing added sugar or other sweetening matter.	0.424	"1801"	Cocoa beans. whole or broken. raw or roasted
188	chicory powder	"121294"	chicory roots (Chicorium intybus sativum); fir for human consumption, fresh, chilled, frozen or dried, wether or not ground	1	"121294"	chicory roots (Chicorium intybus sativum); fir for human consumption, fresh, chilled, frozen or dried, wether or not ground
188	chicory powder	"210130"	Roasted chicory & other roasted coffee substitutes, & extracts, essences & concentrates thereof	0.84	"121294"	chicory roots (Chicorium intybus sativum); fir for human consumption, fresh, chilled, frozen or dried, wether or not ground
189	tea aroma	"0902"	Tea, whether or not flavoured.	1	"0902"	Tea
190	tea extract	"0902"	Tea, whether or not flavoured.	1	"0902"	Tea
191	chocolate	"1801"	Cocoa beans, whole or broken, raw or roasted.	1	"1801"	Cocoa beans. whole or broken. raw or roasted
192	sheep meat	"020421"	Carcasses/half-carcasses of sheep (excl. lamb), fresh/chilled	1	"020421"	Sheep carcasses and half carcasses. fresh or chilled
192	sheep meat	"020422"	Meat of sheep (excl. lamb & carcasses), fresh/chilled, bone-in	1	"020421"	Sheep carcasses and half carcasses. fresh or chilled
192	sheep meat	"020423"	Meat of sheep (excl. lamb), fresh/chilled, boneless	0.8	"020421"	Sheep carcasses and half carcasses. fresh or chilled
192	sheep meat	"020441"	Carcasses/half-carcasses of sheep (excl. lamb), frozen	1	"020421"	Sheep carcasses and half carcasses. fresh or chilled
192	sheep meat	"020442"	Meat of sheep (excl. lamb & carcasses), frozen, bone-in	1	"020421"	Sheep carcasses and half carcasses. fresh or chilled
192	sheep meat	"020443"	Meat of sheep (excl. lamb), frozen, boneless	0.8	"020421"	Sheep carcasses and half carcasses. fresh or chilled
193	lamb meat	"020410"	Carcasses/half-carcasses of lamb, fresh/chilled	1	"020421"	Sheep carcasses and half carcasses. fresh or chilled
193	lamb meat	"020422"	Meat of sheep (excl. lamb & carcasses), fresh/chilled, bone-in	1	"020421"	Sheep carcasses and half carcasses. fresh or chilled
193	lamb meat	"020423"	Meat of sheep (excl. lamb), fresh/chilled, boneless	0.8	"020421"	Sheep carcasses and half carcasses. fresh or chilled
193	lamb meat	"020430"	Carcasses/half-carcasses of lamb, frozen	1	"020421"	Sheep carcasses and half carcasses. fresh or chilled
193	lamb meat	"020442"	Meat of sheep (excl. lamb & carcasses), frozen, bone-in	1	"020421"	Sheep carcasses and half carcasses. fresh or chilled
193	lamb meat	"020443"	Meat of sheep (excl. lamb), frozen, boneless	0.8	"020421"	Sheep carcasses and half carcasses. fresh or chilled
194	sheep offal	"020680"	Edible offal, n.e.s., fresh/chilled	0.2	"020421"	Sheep carcasses and half carcasses. fresh or chilled
194	sheep offal	"020690"	Edible offal, n.e.s., frozen	0.2	"020421"	Sheep carcasses and half carcasses. fresh or chilled
195	goat meat	"020450"	Goat meat	1	"020450"	Goat meat
196	lamb offal	"020410"	Carcasses/half-carcasses of lamb, fresh/chilled	1	"020421"	Sheep carcasses and half carcasses. fresh or chilled
196	lamb offal	"020421"	Carcasses/half-carcasses of sheep (excl. lamb), fresh/chilled	1	"020421"	Sheep carcasses and half carcasses. fresh or chilled
196	lamb offal	"020422"	Meat of sheep (excl. lamb & carcasses), fresh/chilled, bone-in	1	"020421"	Sheep carcasses and half carcasses. fresh or chilled
196	lamb offal	"020423"	Meat of sheep (excl. lamb), fresh/chilled, boneless	0.8	"020421"	Sheep carcasses and half carcasses. fresh or chilled
196	lamb offal	"020430"	Carcasses/half-carcasses of lamb, frozen	1	"020421"	Sheep carcasses and half carcasses. fresh or chilled
196	lamb offal	"020441"	Carcasses/half-carcasses of sheep (excl. lamb), frozen	1	"020421"	Sheep carcasses and half carcasses. fresh or chilled
196	lamb offal	"020442"	Meat of sheep (excl. lamb & carcasses), frozen, bone-in	1	"020421"	Sheep carcasses and half carcasses. fresh or chilled
196	lamb offal	"020443"	Meat of sheep (excl. lamb), frozen, boneless	0.8	"020421"	Sheep carcasses and half carcasses. fresh or chilled
197	cooked rice	"100610"	Rice in the husk (paddy/rough)	1	"100610"	Rice in the husk (paddy/rough)
197	cooked rice	"100620"	Husked (brown) rice	0.77	"100610"	Rice in the husk (paddy/rough)
197	cooked rice	"100630"	Semi-milled/wholly milled rice, whether/not polished/glazed	0.693	"100610"	Rice in the husk (paddy/rough)
197	cooked rice	"100640"	Broken rice	0.67	"100610"	Rice in the husk (paddy/rough)
198	rice flour	"100610"	Rice in the husk (paddy/rough)	1	"100610"	Rice in the husk (paddy/rough)
198	rice flour	"100620"	Husked (brown) rice	0.77	"100610"	Rice in the husk (paddy/rough)
198	rice flour	"100630"	Semi-milled/wholly milled rice, whether/not polished/glazed	0.693	"100610"	Rice in the husk (paddy/rough)
198	rice flour	"100640"	Broken rice	0.67	"100610"	Rice in the husk (paddy/rough)
198	rice flour	"110230"	Cereal flour; of rice	0.6365	"100610"	Rice in the husk (paddy/rough)
199	rice flakes	"100610"	Rice in the husk (paddy/rough)	1	"100610"	Rice in the husk (paddy/rough)
199	rice flakes	"100620"	Husked (brown) rice	0.77	"100610"	Rice in the husk (paddy/rough)
199	rice flakes	"100630"	Semi-milled/wholly milled rice, whether/not polished/glazed	0.693	"100610"	Rice in the husk (paddy/rough)
199	rice flakes	"100640"	Broken rice	0.67	"100610"	Rice in the husk (paddy/rough)
199	rice flakes	"110314"	Cereal groats and meal; of rice	0.75	"100610"	Rice in the husk (paddy/rough)
200	rice starch	"100610"	Rice in the husk (paddy/rough)	1	"100610"	Rice in the husk (paddy/rough)
200	rice starch	"100620"	Husked (brown) rice	0.77	"100610"	Rice in the husk (paddy/rough)
200	rice starch	"100630"	Semi-milled/wholly milled rice, whether/not polished/glazed	0.693	"100610"	Rice in the husk (paddy/rough)
200	rice starch	"100640"	Broken rice	0.67	"100610"	Rice in the husk (paddy/rough)
200	rice starch	"110230"	Cereal flour; of rice	0.6365	"100610"	Rice in the husk (paddy/rough)
200	rice starch	"110314"	Cereal groats and meal; of rice	0.75	"100610"	Rice in the husk (paddy/rough)
201	maize starch	"100510"	Maize (corn), seed	1	"1005"	Maize
201	maize starch	"110812"	Maize (corn) starch	0.75	"1005"	Maize
202	maize flour	"100510"	Maize (corn), seed	1	"1005"	Maize
202	maize flour	"110220"	Maize (corn) flour	0.82	"1005"	Maize
203	sweet corn	"071040"	Sweet corn, uncooked/cooked by steaming/boiling in water, frozen	1	"1005"	Maize
204	fructose	"170250"	Chemically pure fructose	1	"170250"	Fructose. chemically pure
205	corn flakes	"100510"	Maize (corn), seed	1	"1005"	Maize
205	corn flakes	"110313"	Groats/meal of maize (corn)	0.11	"1005"	Maize
206	glucose syrup	"170230"	sugars; glucose and glucose syrups	1	"170111"	Cane sugar, raw, in solid form, not containing added flavouring/colouring matter
206	glucose syrup	"170112"	Beet sugar, raw, in solid form, not containing added flavouring/colouring matter	0.65	"170111"	Cane sugar, raw, in solid form, not containing added flavouring/colouring matter
206	glucose syrup	"170111"	Cane sugar, raw, in solid form, not containing added flavouring/colouring matter	0.65	"170111"	Cane sugar, raw, in solid form, not containing added flavouring/colouring matter
207	dry corn	"100510"	Maize (corn), seed	1	"1005"	Maize
208	rum	"170111"	Cane sugar, raw, in solid form, not containing added flavouring/colouring matter	1	"170111"	Sugar cane
208	rum	"220840"	Rum & tafia	0.06	"170111"	Sugar cane
209	beer	"100300"	cereals; barley	1	"100300"	cereals; barley
210	bread	"100191"	cerals; wheat and meslin, durum wheat, seed	1	"100190"	Wheat exept durum wheat. and meslin
210	bread	"100199"	cerals; wheat and meslin, durum wheat, seed	1	"100190"	Wheat exept durum wheat. and meslin
210	bread	"110100"	Wheat/meslin flour	0.79	"100190"	Wheat exept durum wheat. and meslin
211	sandwich bread	"100191"	cerals; wheat and meslin, durum wheat, seed	1	"100190"	Wheat exept durum wheat. and meslin
211	sandwich bread	"100199"	cerals; wheat and meslin, durum wheat, seed	1	"100190"	Wheat exept durum wheat. and meslin
211	sandwich bread	"110100"	Wheat/meslin flour	0.79	"100190"	Wheat exept durum wheat. and meslin
212	breadcrumb	"100191"	cerals; wheat and meslin, durum wheat, seed	1	"100190"	Wheat exept durum wheat. and meslin
212	breadcrumb	"100199"	cerals; wheat and meslin, durum wheat, seed	1	"100190"	Wheat exept durum wheat. and meslin
212	breadcrumb	"110100"	Wheat/meslin flour	0.79	"100190"	Wheat exept durum wheat. and meslin
213	wheat	"100110"	Durum wheat	1	"100110"	Durum wheat
213	wheat	"100119"	cerals; wheat and meslin, durum wheat, other than seed	1	"100110"	Durum wheat
214	oat flakes	"100410"	cerals; oats,seeds	1	"110412"	Cereal grains; rolled or flaked, of oats
214	oat flakes	"110412"	Rolled/flaked grains of oats	1	"110412"	Cereal grains; rolled or flaked, of oats
215	barley flour	"100191"	cerals; wheat and meslin, durum wheat, seed	1	"100190"	Wheat exept durum wheat. and meslin
215	barley flour	"100199"	cerals; wheat and meslin, durum wheat, seed	1	"100190"	Wheat exept durum wheat. and meslin
215	barley flour	"110100"	Wheat/meslin flour	0.79	"100190"	Wheat exept durum wheat. and meslin
216	rye flour	"100210"	cerals; rye, seed	0.79	"100210"	cerals; rye, seed
217	buckwheat flour	"100810"	Cereals; buckwheat	1	"100810"	Cereals; buckwheat
217	buckwheat flour	"110290"	Cereal flour other than of wheat/meslin/rye/maize(corn)	0.79	"100810"	Cereals; buckwheat
218	durum wheat semolina	"100110"	Durum wheat	1	"100110"	Durum wheat
218	durum wheat semolina	"100119"	cerals; wheat and meslin, durum wheat, other than seed	1	"100110"	Durum wheat
219	couscous grain	"100110"	Durum wheat	1	"100110"	Durum wheat
219	couscous grain	"100119"	cerals; wheat and meslin, durum wheat, other than seed	1	"100110"	Durum wheat
220	pasta	"100110"	Durum wheat	1	"100110"	Durum wheat
220	pasta	"100119"	cerals; wheat and meslin, durum wheat, other than seed	1	"100110"	Durum wheat
221	rusk	"100191"	cerals; wheat and meslin, durum wheat, seed	1	"100190"	Wheat exept durum wheat. and meslin
221	rusk	"100199"	cerals; wheat and meslin, durum wheat, seed	1	"100190"	Wheat exept durum wheat. and meslin
221	rusk	"110100"	Wheat/meslin flour	0.79	"100190"	Wheat exept durum wheat. and meslin
222	cereal flakes	"1008"	Buckwheat, millet and canary seed	1	"100890"	Cereals unmilled nes
223	spelt flour	"100191"	cerals; wheat and meslin, durum wheat, seed	1	"100190"	Wheat exept durum wheat. and meslin
223	spelt flour	"100199"	cerals; wheat and meslin, durum wheat, seed	1	"100190"	Wheat exept durum wheat. and meslin
223	spelt flour	"110100"	Wheat/meslin flour	0.79	"100190"	Wheat exept durum wheat. and meslin
224	barley flakes	"100300"	cereals; barley	1	"100300"	cereals; barley
225	wheat flakes	"100191"	cerals; wheat and meslin, durum wheat, seed	1	"100110"	Durum wheat
225	wheat flakes	"100199"	cerals; wheat and meslin, durum wheat, seed	1	"100110"	Durum wheat
226	wheat bran	"100110"	Durum wheat	1	"230230"	Bran, sharps and other residues; of wheat, whether or not in the form of pellets, derived from the sifting, milling or other workings thereof
226	wheat bran	"100119"	cerals; wheat and meslin, durum wheat, other than seed	1	"230230"	Bran, sharps and other residues; of wheat, whether or not in the form of pellets, derived from the sifting, milling or other workings thereof
226	wheat bran	"100191"	cerals; wheat and meslin, durum wheat, seed	1	"230230"	Bran, sharps and other residues; of wheat, whether or not in the form of pellets, derived from the sifting, milling or other workings thereof
226	wheat bran	"100199"	cerals; wheat and meslin, durum wheat, seed	1	"230230"	Bran, sharps and other residues; of wheat, whether or not in the form of pellets, derived from the sifting, milling or other workings thereof
226	wheat bran	"230230"	Bran, sharps & other residues, whether/not in the form of pellets, derived from the sifting/milling/other working of wheat	0.18	"230230"	Bran, sharps and other residues; of wheat, whether or not in the form of pellets, derived from the sifting, milling or other workings thereof
227	oat flour	"100410"	cerals; oats,seeds	1	"100410"	cerals; oats,seeds
227	oat flour	"110290"	Cereal flour other than of wheat/meslin/rye/maize(corn)	0.79	"100410"	cerals; oats,seeds
228	wheat flour	"100191"	cerals; wheat and meslin, durum wheat, seed	1	"100190"	Wheat exept durum wheat. and meslin
228	wheat flour	"100199"	cerals; wheat and meslin, durum wheat, seed	1	"100190"	Wheat exept durum wheat. and meslin
228	wheat flour	"110100"	Wheat/meslin flour	0.79	"100190"	Wheat exept durum wheat. and meslin
229	rye flakes	"100210"	cerals; rye, seed	1	"110412"	Cereal grains; rolled or flaked, of oats
229	rye flakes	"110412"	Cereal grains; rolled or flaked, of oats	1	"110412"	Cereal grains; rolled or flaked, of oats
230	wheat germ oil	"110100"	Wheat/meslin flour	0.01	"100190"	Wheat exept durum wheat. and meslin
231	barley	"100300"	cereals; barley	1	"100300"	cereals; barley
232	oat feed	"100410"	cerals; oats,seeds	1	"100410"	cerals; oats,seeds
233	green bean	"070820"	Beans (Vigna spp., Phaseolus spp.), shelled/unshelled, fresh/chilled	1	"070820"	Beans. shelled or unshelled. fresh or chilled
233	green bean	"071022"	Beans (Vigna spp., Phaseolus spp.), shelled/unshelled, uncooked/cooked by steaming/boiling in water, frozen	0.7	"070820"	Beans. shelled or unshelled. fresh or chilled
234	green pea	"070810"	Peas (Pisum sativum), shelled/unshelled, fresh/chilled	1	"070810"	Peas. shelled or unshelled. fresh or chilled
234	green pea	"071021"	Peas (Pisum sativum), shelled/unshelled, uncooked/cooked by steaming/boiling in water, frozen	0.7	"070810"	Peas. shelled or unshelled. fresh or chilled
234	green pea	"200540"	Peas (Pisum sativum), preserved/preserved othw. than by vinegar/acetic acid, not frozen, other than products of 20.06	1	"070810"	Peas. shelled or unshelled. fresh or chilled
235	white bean	"070820"	Beans (Vigna spp., Phaseolus spp.), shelled/unshelled, fresh/chilled	1	"070820"	Beans. shelled or unshelled. fresh or chilled
235	white bean	"071331"	Beans of the species Vigna mungo (L.)/Hepper/Vigna radiata (L.) Wilczek, dried, shelled, whether/not skinned/split	2	"070820"	Beans. shelled or unshelled. fresh or chilled
235	white bean	"071332"	Small red (Adzuki) beans (Phaseolus/Vigna angularis), dried, shelled, whether/not skinned/split	2	"070820"	Beans. shelled or unshelled. fresh or chilled
235	white bean	"071333"	Kidney beans, incl. white pea beans (Phaseolus vulgaris), dried, shelled, whether/not skinned/split	2	"070820"	Beans. shelled or unshelled. fresh or chilled
235	white bean	"071334"	Vegetables, leguminous; bambara beans (Vigna subterranea or Voandzeia subterranea), shelled, whether or not skinned or split, dried	2	"070820"	Beans. shelled or unshelled. fresh or chilled
235	white bean	"071335"	Vegetables, leguminous; bambara beans (Vigna subterranea or Voandzeia subterranea), shelled, whether or not skinned or split, dried	2	"070820"	Beans. shelled or unshelled. fresh or chilled
235	white bean	"071339"	Beans (Vigna spp., Phaseolus spp. (excl. of 0713.31-0713.33)), dried, shelled, whether/not skinned/split	2	"070820"	Beans. shelled or unshelled. fresh or chilled
236	kidney bean	"070820"	Beans (Vigna spp., Phaseolus spp.), shelled/unshelled, fresh/chilled	1	"070820"	Beans. shelled or unshelled. fresh or chilled
236	kidney bean	"071331"	Beans of the species Vigna mungo (L.)/Hepper/Vigna radiata (L.) Wilczek, dried, shelled, whether/not skinned/split	2	"070820"	Beans. shelled or unshelled. fresh or chilled
236	kidney bean	"071332"	Small red (Adzuki) beans (Phaseolus/Vigna angularis), dried, shelled, whether/not skinned/split	2	"070820"	Beans. shelled or unshelled. fresh or chilled
236	kidney bean	"071333"	Kidney beans, incl. white pea beans (Phaseolus vulgaris), dried, shelled, whether/not skinned/split	2	"070820"	Beans. shelled or unshelled. fresh or chilled
236	kidney bean	"071334"	Vegetables, leguminous; bambara beans (Vigna subterranea or Voandzeia subterranea), shelled, whether or not skinned or split, dried	2	"070820"	Beans. shelled or unshelled. fresh or chilled
236	kidney bean	"071335"	Vegetables, leguminous; bambara beans (Vigna subterranea or Voandzeia subterranea), shelled, whether or not skinned or split, dried	2	"070820"	Beans. shelled or unshelled. fresh or chilled
236	kidney bean	"071339"	Beans (Vigna spp., Phaseolus spp. (excl. of 0713.31-0713.33)), dried, shelled, whether/not skinned/split	2	"070820"	Beans. shelled or unshelled. fresh or chilled
237	lentil	"071340"	Lentils, dried, shelled, whether/not skinned/split	1	"071340"	Lentils dried. shelled
238	chickpea	"071320"	Chickpeas (garbanzos), dried, shelled, whether/not skinned/split	1	"071320"	Chickpeas. dried. shelled. whether or not skinned or split
239	flageolet	"070820"	Beans (Vigna spp., Phaseolus spp.), shelled/unshelled, fresh/chilled	1	"070820"	Beans. shelled or unshelled. fresh or chilled
239	flageolet	"071331"	Beans of the species Vigna mungo (L.)/Hepper/Vigna radiata (L.) Wilczek, dried, shelled, whether/not skinned/split	2	"070820"	Beans. shelled or unshelled. fresh or chilled
239	flageolet	"071332"	Small red (Adzuki) beans (Phaseolus/Vigna angularis), dried, shelled, whether/not skinned/split	2	"070820"	Beans. shelled or unshelled. fresh or chilled
239	flageolet	"071333"	Kidney beans, incl. white pea beans (Phaseolus vulgaris), dried, shelled, whether/not skinned/split	2	"070820"	Beans. shelled or unshelled. fresh or chilled
239	flageolet	"071334"	Vegetables, leguminous; bambara beans (Vigna subterranea or Voandzeia subterranea), shelled, whether or not skinned or split, dried	2	"070820"	Beans. shelled or unshelled. fresh or chilled
239	flageolet	"071335"	Vegetables, leguminous; bambara beans (Vigna subterranea or Voandzeia subterranea), shelled, whether or not skinned or split, dried	2	"070820"	Beans. shelled or unshelled. fresh or chilled
239	flageolet	"071339"	Beans (Vigna spp., Phaseolus spp. (excl. of 0713.31-0713.33)), dried, shelled, whether/not skinned/split	2	"070820"	Beans. shelled or unshelled. fresh or chilled
240	bean flour	"071350"	Broad beans (Vicia faba var. major) & horse beans (Vicia faba var. equina/var. minor), dried, shelled, whether/not skinned/split	1	"071350"	Vegetables, leguminous; broad beans (vicia faba var.major) and horse beans (vicia faba var equina and vicia faba var. minor), shelled, whether or not skinned or split, dried
241	locust bean gum	"071350"	Broad beans (Vicia faba var. major) & horse beans (Vicia faba var. equina/var. minor), dried, shelled, whether/not skinned/split	1	"071350"	Vegetables, leguminous; broad beans (vicia faba var.major) and horse beans (vicia faba var equina and vicia faba var. minor), shelled, whether or not skinned or split, dried
242	bean	"071350"	Broad beans (Vicia faba var. major) & horse beans (Vicia faba var. equina/var. minor), dried, shelled, whether/not skinned/split	1	"071350"	Vegetables, leguminous; broad beans (vicia faba var.major) and horse beans (vicia faba var equina and vicia faba var. minor), shelled, whether or not skinned or split, dried
243	dried bean	"071350"	Vegetables, leguminous; broad beans (vicia faba var.major) and horse beans (vicia faba var equina and vicia faba var. minor), shelled, whether or not skinned or split, dried	1	"071350"	Vegetables, leguminous; broad beans (vicia faba var.major) and horse beans (vicia faba var equina and vicia faba var. minor), shelled, whether or not skinned or split, dried
244	vodka	"220860"	Vodka	1	"220860"	vodka
245	carrot juice	"070610"	Carrots & turnips, fresh/chilled	1	"070610"	Carrots and turnips. fresh or chilled
246	cooked potatoe	"070190"	Potatoes other than seed potatoes, fresh/chilled	1	"070190"	Potatoes. fresh or chilled nes
246	cooked potatoe	"071010"	Potatoes, uncooked/cooked by steaming/boiling in water, frozen	1	"070190"	Potatoes. fresh or chilled nes
247	potatoe flakes	"070190"	Potatoes other than seed potatoes, fresh/chilled	1	"070190"	Potatoes. fresh or chilled nes
247	potatoe flakes	"110520"	Flakes, granules & pellets of potatoes	0.28	"070190"	Potatoes. fresh or chilled nes
248	potatoe semolina	"070190"	Potatoes other than seed potatoes, fresh/chilled	1	"070190"	Potatoes. fresh or chilled nes
248	potatoe semolina	"110813"	Potato starch	0.19	"070190"	Potatoes. fresh or chilled nes
249	garlic	"070320"	Garlic, fresh/chilled	1	"070320"	Garlic. fresh or chilled
250	ginger	"091000"	Ginger, saffron, turmeric (curcuma), thyme, bay leaves, curry and other spices.	1	"091000"	Ginger, saffron, turmeric (curcuma), thyme, bay leaves, curry and other spices.
250	ginger	"091011"	Spices; ginger, neither crushed nor ground	1	"091000"	Ginger, saffron, turmeric (curcuma), thyme, bay leaves, curry and other spices.
250	ginger	"091012"	Spices; ginger, crushed or ground	1	"091000"	Ginger, saffron, turmeric (curcuma), thyme, bay leaves, curry and other spices.
251	dried garlic	"070320"	Garlic, fresh/chilled	1	"070320"	Garlic. fresh or chilled
252	cooked red beet	"070690"	Salad beetroot, salsify, celeriac, radishes & similar edible roots (excl. carrots & turnips), fresh/chilled	1	"070690"	Beetroot.salsify.celeriac.radishes etc. fresh. chilled
253	canned carrot	"070610"	Carrots & turnips, fresh/chilled	1	"070610"	Carrots and turnips. fresh or chilled
254	cooked carrot	"070610"	Carrots & turnips, fresh/chilled	1	"070610"	Carrots and turnips. fresh or chilled
255	raw carrot	"070610"	Carrots & turnips, fresh/chilled	1	"070610"	Carrots and turnips. fresh or chilled
256	cooked celery stalk	"070940"	Celery (excl. celeriac), fresh/chilled	1	"070940"	Celery. other than celeriac. fresh or chilled
257	cooked celeriac	"070940"	Celery (excl. celeriac), fresh/chilled	1	"070690"	Beetroot.salsify.celeriac.radishes etc. fresh. chilled
258	cooked turnip	"070610"	Carrots & turnips, fresh/chilled	1	"070610"	Carrots and turnips. fresh or chilled
259	raw onion	"070310"	Onions & shallots, fresh/chilled	1	"070310"	Onions and shallots. fresh or chilled
260	cooked onion	"070310"	Onions & shallots, fresh/chilled	1	"070310"	Onions and shallots. fresh or chilled
261	raw red radish	"070690"	Salad beetroot, salsify, celeriac, radishes & similar edible roots (excl. carrots & turnips), fresh/chilled	1	"070610"	Carrots and turnips. fresh or chilled
262	raw celeriac	"070940"	Celery (excl. celeriac), fresh/chilled	1	"070690"	Beetroot.salsify.celeriac.radishes etc. fresh. chilled
263	raw turnip	"070610"	Carrots & turnips, fresh/chilled	1	"070610"	Carrots and turnips. fresh or chilled
264	raw shallot	"070310"	Onions & shallots, fresh/chilled	1	"070310"	Onions and shallots. fresh or chilled
265	dried onion	"070310"	Onions & shallots, fresh/chilled	1	"070310"	Onions and shallots. fresh or chilled
266	jam or marmalade any type	"081090"	Fresh fruit, n.e.s. in Ch. 8	1	"121291"	Sugar beet
267	White sugar	"170111"	Cane sugar, raw, in solid form, not containing added flavouring/colouring matter	0.11	"121291"	Sugar beet
267	White sugar	"170112"	Beet sugar, raw, in solid form, not containing added flavouring/colouring matter	0.11	"121291"	Sugar beet
268	Brown sugar	"170111"	Cane sugar, raw, in solid form, not containing added flavouring/colouring matter	0.11	"121291"	Sugar beet
268	Brown sugar	"170112"	Beet sugar, raw, in solid form, not containing added flavouring/colouring matter	0.11	"121291"	Sugar beet
269	Strawberry jam	"081010"	Strawberries, fresh	1	"121291"	Sugar beet
269	Strawberry jam	"081110"	Strawberries, uncooked/cooked by steaming/boiling in water, frozen, whether/not containing added sugar/other sweetening matter	1	"121291"	Sugar beet
269	Strawberry jam	"200880"	Strawberries, prepared/preserved, whether/not containing added sugar/other sweetening matter/spirit, n.e.s.	1	"121291"	Sugar beet
270	orange marmalade	"080510"	Oranges, fresh/dried	1	"121291"	Sugar beet
271	sugar syrup	"170111"	Cane sugar, raw, in solid form, not containing added flavouring/colouring matter	0.11	"121291"	Sugar beet
271	sugar syrup	"170112"	Beet sugar, raw, in solid form, not containing added flavouring/colouring matter	0.11	"121291"	Sugar beet
272	caramel	"170111"	Cane sugar, raw, in solid form, not containing added flavouring/colouring matter	0.11	"121291"	Sugar beet
272	caramel	"170112"	Beet sugar, raw, in solid form, not containing added flavouring/colouring matter	0.11	"121291"	Sugar beet
273	cooked fennel leaf	"070610"	Carrots & turnips, fresh/chilled	1	"070610"	Carrots and turnips. fresh or chilled
274	cooked salsify	"070610"	Carrots & turnips, fresh/chilled	1	"070610"	Carrots and turnips. fresh or chilled
275	cooked topinambour	"070610"	Carrots & turnips, fresh/chilled	1	"070610"	Carrots and turnips. fresh or chilled
276	salsify	"070610"	Carrots & turnips, fresh/chilled	1	"070610"	Carrots and turnips. fresh or chilled
277	raw black radish	"070610"	Carrots & turnips, fresh/chilled	1	"070610"	Carrots and turnips. fresh or chilled
278	dried celery	"070940"	Celery. other than celeriac. fresh or chilled	0.2	"070940"	Celery. other than celeriac. fresh or chilled
279	cloves	"091000"	Ginger, saffron, turmeric (curcuma), thyme, bay leaves, curry and other spices.	1	"091099"	Spices, n.e.s. in Ch. 9
280	curcuma	"091000"	Ginger, saffron, turmeric (curcuma), thyme, bay leaves, curry and other spices.	1	"091099"	Spices, n.e.s. in Ch. 9
281	fennel seed	"090950"	Seeds of fennel	1	"090950"	Fennel seeds. juniper berries
282	pineapple juice	"080430"	Pineapples, fresh/dried	1	"080430"	Pineapples. fresh or dried
282	pineapple juice	"200820"	Pineapples, prepared/preserved, whether/not containing added sugar/other sweetening matter/spirit, n.e.s.	1	"080430"	Pineapples. fresh or dried
282	pineapple juice	"200941"	Pineapple juice, of a Brix value not >20, unfermented & not containing added spirit, whether/not containing added sugar/other sweetening matter	0.21	"080430"	Pineapples. fresh or dried
282	pineapple juice	"200949"	Pineapple juice (excl. of 2009.41), unfermented & not containing added spirit, whether/not containing added sugar/other sweetening matter	0.21	"080430"	Pineapples. fresh or dried
283	mango juice	"080450"	Guavas, mangoes & mangosteens, fresh/dried	1	"080450"	Guavas. mangoes. and mangosteens. fresh or dried
284	pineapple	"080430"	Pineapples, fresh/dried	1	"080430"	Pineapples. fresh or dried
285	avocado	"080440"	Avocados, fresh/dried	1	"080440"	fruit, edible; avocados, fresh or dried
286	date	"080410"	Dates, fresh/dried	1	"080410"	Dates. fresh or dried
287	passion fruit	"080430"	Pineapples, fresh/dried	1	"080430"	Pineapples. fresh or dried
288	lychee	"080430"	Pineapples, fresh/dried	1	"080430"	Pineapples. fresh or dried
289	mango	"080450"	Guavas, mangoes & mangosteens, fresh/dried	1	"080450"	Guavas. mangoes. and mangosteens. fresh or dried
290	passion fruit pulp	"080430"	Pineapples, fresh/dried	1	"080430"	Pineapples. fresh or dried
291	watermelon	"080711"	Watermelons, fresh	1	"080711"	Watermelons
292	papaya	"080720"	Papaws (papayas), fresh/dried	1	"080720"	Fruit, edible
293	tomato juice	"070200"	Tomatoes, dresh or chilled	1	"070200"	Tomatoes. fresh or chilled
293	tomato juice	"200290"	Tomatoes, prepared/preserved othw. than by vinegar/acetic acid, other than whole/in pieces	1	"070200"	Tomatoes. fresh or chilled
294	gherkin	"0707"	Cucumbers & gherkins, fresh or chilled	1	"070700"	Cucumbers and gherkins. fresh or chilled
294	gherkin	"200110"	Cucumbers & gherkins, prepared/preserved by vinegar/acetic acid	1	"070700"	Cucumbers and gherkins. fresh or chilled
295	tomato paste	"070200"	Tomatoes, dresh or chilled	1	"070200"	Tomatoes. fresh or chilled
296	pepper paste	"090421"	Peppers of the genus Capsicum or of the genus Pimenta.fresh or chilled	1	"090411"	Peppers of the genus peper
296	pepper paste	"090422"	Harissa	1	"090411"	Peppers of the genus peper
296	pepper paste	"090411"	Pepper (genus Piper), neither crushed/ground	1	"090411"	Peppers of the genus peper
296	pepper paste	"090412"	Pepper (genus Piper), crushed/ground	1	"090411"	Peppers of the genus peper
297	melon	"080719"	Melons (excl. watermelons), fresh	1	"080719"	Melons. fresh
298	egg-plant	"070930"	Aubergines (egg-plants), fresh/chilled	1	"070930"	Aubergines(egg-plants). fresh or chilled
299	cucumber	"0707"	Cucumbers & gherkins, fresh or chilled	1	"070700"	Cucumbers and gherkins. fresh or chilled
300	green pepper	"070960"	Fruits of the genera Capsicum/Pimenta, fresh/chilled	1	"070960"	Peppers of the genus Capsicum or of the genus Pimenta.fresh or chilled
301	red pepper	"070960"	Fruits of the genera Capsicum/Pimenta, fresh/chilled	1	"070960"	Peppers of the genus Capsicum or of the genus Pimenta.fresh or chilled
302	tomato	"070200"	Tomatoes, dresh or chilled	1	"070200"	Tomatoes. fresh or chilled
303	tomato concentrated	"070200"	Tomatoes, dresh or chilled	1	"070200"	Tomatoes. fresh or chilled
303	tomato concentrated	"200290"	Tomatoes, prepared/preserved othw. than by vinegar/acetic acid, other than whole/in pieces	0.3	"070200"	Tomatoes. fresh or chilled
304	cooked red pepper	"070960"	Fruits of the genera Capsicum/Pimenta, fresh/chilled	1	"070960"	Peppers of the genus Capsicum or of the genus Pimenta.fresh or chilled
305	pumpkin	"070993"	Pumpkins. squash and gourds	1	"070993"	Pumpkins. squash and gourds
306	tomato pulp	"200290"	Tomatoes, prepared/preserved othw. than by vinegar/acetic acid, other than whole/in pieces	1	"070200"	Tomatoes. fresh or chilled
306	tomato pulp	"210320"	Tomato ketchup & other tomato sauces	0.8	"070200"	Tomatoes. fresh or chilled
307	tomato puree	"070200"	Tomatoes, dresh or chilled	1	"070200"	Tomatoes. fresh or chilled
307	tomato puree	"200950"	Tomato juice, unfermented & not containing added spirit, whether/not containing added sugar/other sweetening matter	0.8	"070200"	Tomatoes. fresh or chilled
308	pepper	"090411"	Pepper (genus Piper), neither crushed/ground	1	"090411"	Peppers of the genus peper
308	pepper	"090422"	Harissa	1	"090411"	Peppers of the genus peper
309	dryed tomato	"070200"	Tomatoes, dresh or chilled	1	"070200"	Tomatoes. fresh or chilled
310	dried red pepper	"070960"	Peppers of the genus Capsicum or of the genus Pimenta.fresh or chilled	0.2	"070960"	Peppers of the genus Capsicum or of the genus Pimenta.fresh or chilled
311	chervil	"091099"	Spices, n.e.s. in Ch. 9	1	"070990"	Vegetables. fresh or chilled nes
312	chives	"091099"	Spices, n.e.s. in Ch. 9	1	"070990"	Vegetables. fresh or chilled nes
313	parsley	"091099"	Spices, n.e.s. in Ch. 9	1	"070990"	Vegetables. fresh or chilled nes
314	mint	"091099"	Spices, n.e.s. in Ch. 9	1	"070990"	Vegetables. fresh or chilled nes
315	fresh basilic	"091099"	Spices, n.e.s. in Ch. 9	1	"070990"	Vegetables. fresh or chilled nes
316	dried aromatic herbs	"091040"	Herbs; thyme, bay leaves	1	"070990"	Vegetables. fresh or chilled nes
317	fresh aromatic herbs	"091040"	Herbs; thyme, bay leaves	1	"070990"	Vegetables. fresh or chilled nes
318	cooked artichoke	"070910"	Globe artichokes. fresh or chilled	1	"070910"	Globe artichokes. fresh or chilled
318	cooked artichoke	"070991"	Globe artichokes. fresh or chilled	1	"070910"	Globe artichokes. fresh or chilled
319	cooked asparagus	"070920"	Asparagus, fresh/chilled	1	"070920"	Asparagus, fresh or chilled
320	cooked broccoli	"070410"	Cauliflowers & headed broccoli, fresh/chilled	1	"070410"	Cauliflowers and headed broccoli. fresh or chilled
321	cooked green cabbage	"070511"	Cabbage lettuce (head lettuce), fresh/chilled	1	"070490"	other brassica
322	cooked cauliflower	"070410"	Cauliflowers & headed broccoli, fresh/chilled	1	"070410"	Cauliflowers and headed broccoli. fresh or chilled
323	cooked zucchini	"070990"	Vegetables,n.e.s. in 07.01-07.09, fresh/chilled	1	"070990"	Vegetables. fresh or chilled nes
324	raw endive	"070511"	Cabbage lettuce (head lettuce), fresh/chilled	1	"070511"	Cabbage lettuce (head lettuce) fresh or chilled
325	cooked spinach	"070970"	Spinach, New Zealand spinach & orache spinach (garden spinach), fresh/chilled	1	"070970"	Spinach fresh or chilled
325	cooked spinach	"071030"	Spinach, New Zealand spinach & orache spinach (garden spinach), uncooked/cooked by steaming/boiling in water, frozen	0.35	"070970"	Spinach fresh or chilled
326	raw lettuce	"0705"	Lettuce (Lactuca sativa) and chicory (Cichorium spp.), fresh or chilled.	1	"070511"	Cabbage lettuce (head lettuce) fresh or chilled
327	cooked leek	"070390"	Leeks & other alliaceous vegetables, fresh/chilled	1	"070390"	Vegetables. fresh or chilled nes
328	raw artichoke	"070991"	Globe artichokes. fresh or chilled	1	"070910"	Globe artichokes. fresh or chilled
329	cooked endive	"070511"	Cabbage lettuce (head lettuce), fresh/chilled	1	"070511"	Cabbage lettuce (head lettuce) fresh or chilled
330	raw mache	"0705"	Lettuce (Lactuca sativa) and chicory (Cichorium spp.), fresh or chilled.	1	"070511"	Cabbage lettuce (head lettuce) fresh or chilled
331	cooked sorrel	"070970"	Spinach, New Zealand spinach & orache spinach (garden spinach), fresh/chilled	1	"070970"	Spinach fresh or chilled
331	cooked sorrel	"071030"	Spinach, New Zealand spinach & orache spinach (garden spinach), uncooked/cooked by steaming/boiling in water, frozen	0.35	"070970"	Spinach fresh or chilled
332	raw white cabbage	"070490"	Cabbages, kohlrabi, kale & similar edible brassicas (excl. cauliflowers, headed broccoli & Brussels sprouts), fresh/chilled	1	"070490"	other brassica
333	cooked vegetables for couscous	"070990"	Vegetables,n.e.s. in 07.01-07.09, fresh/chilled	1	"070990"	Vegetables. fresh or chilled nes
334	cooked vegetables	"070990"	Vegetables,n.e.s. in 07.01-07.09, fresh/chilled	1	"070990"	Vegetables. fresh or chilled nes
335	sauerkraut	"070490"	Cabbages, kohlrabi, kale & similar edible brassicas (excl. cauliflowers, headed broccoli & Brussels sprouts), fresh/chilled	1	"070490"	other brassica
336	fresh vegetables	"070990"	Vegetables,n.e.s. in 07.01-07.09, fresh/chilled	1	"070990"	Vegetables. fresh or chilled nes
337	cooked chard	"070990"	Vegetables,n.e.s. in 07.01-07.09, fresh/chilled	1	"070990"	Vegetables. fresh or chilled nes
338	cooked Brussels sprouts	"070420"	Brussels sprouts, fresh/chilled	1	"070420"	brussels sprouts
339	raw red cabbage	"070490"	Cabbages, kohlrabi, kale & similar edible brassicas (excl. cauliflowers, headed broccoli & Brussels sprouts), fresh/chilled	1	"070490"	other brassica
340	cress	"070990"	Vegetables,n.e.s. in 07.01-07.09, fresh/chilled	1	"070990"	Vegetables. fresh or chilled nes
341	raw dandelion	"070990"	Vegetables,n.e.s. in 07.01-07.09, fresh/chilled	1	"070990"	Vegetables. fresh or chilled nes
342	raw cardon	"070990"	Vegetables,n.e.s. in 07.01-07.09, fresh/chilled	1	"070990"	Vegetables. fresh or chilled nes
343	raw purslane leaf	"070990"	Vegetables,n.e.s. in 07.01-07.09, fresh/chilled	1	"070990"	Vegetables. fresh or chilled nes
344	carvi leaf	"070990"	Vegetables. fresh or chilled nes	1	"070990"	Vegetables. fresh or chilled nes
345	corete	"070970"	Spinach fresh or chilled	1	"070970"	Spinach fresh or chilled
346	fenugrec	"070990"	Vegetables. fresh or chilled nes	1	"070990"	Vegetables. fresh or chilled nes
347	water	"220190"	Ice, snow and potable water not sweetened or flavoured	1	"220190"	Ice. snow and potable water not sweetened or flavoure

## Sheet: 4. Animal_feed
country	animal_type	feed_product	hs_feed	name_feed_un	fao_item_code	fao_item	amount_kg_par_kg
France	Beef	barley	"1003"	Barley	44	Barley	14.5
France	Beef	colza oil cake	"230641"	Oil cake and other solid residues. colza	270	Rapeseed	2
France	Beef	maize	"1005"	Maize (corn)	56	Maize	28
France	Beef	soja oil cake	"2304"	Oil cake and other solid residues. soybeans	236	Soybeans	5
France	Beef	sunflower oil cake	"230630"	Oil cake and other solid residues. sunflower	267	Sunflower seed	2
France	Beef	wheat	"1001"	Wheat and meslin.	15	Wheat	16.5
France	Milk	barley	"1003"	Barley	44	Barley	0.03
France	Milk	colza oil cake	"230641"	Oil cake and other solid residues. colza	270	Rapeseed	0.05
France	Milk	maize	"1005"	Maize (corn)	56	Maize	0.6
France	Milk	soya oil cake	"2304"	Oil cake and other solid residues. soybeans	236	Soybeans	0.11
France	Milk	sunflower oil cake	"230630"	Oil cake and other solid residues. sunflower	267	Sunflower seed	0.02
France	Milk	wheat	"1001"	Wheat and meslin.	15	Wheat	0.03
France	Muttons and goats	barley	"1003"	Barley	44	Barley	18
France	Muttons and goats	colza oil cake	"230641"	Oil cake and other solid residues. colza	270	Rapeseed	3
France	Muttons and goats	maize	"1005"	Maize (corn)	56	Maize	36
France	Muttons and goats	soya oil cake	"2304"	Oil cake and other solid residues. soybeans	236	Soybeans	7
France	Muttons and goats	sunflower oil cake	"230630"	Oil cake and other solid residues. sunflower	267	Sunflower seed	2
France	Muttons and goats	wheat	"1001"	Wheat and meslin.	15	Wheat	18
France	Pigs	barley	"1003"	Barley	44	Barley	0.3
France	Pigs	colza oil cake	"230641"	Oil cake and other solid residues. colza	270	Rapeseed	0.3
France	Pigs	maize	"1005"	Maize (corn)	56	Maize	0.4
France	Pigs	milk	"040210"	Milk	882	Milk, whole fresh cow	0.5
France	Pigs	sunflower oil cake	"230630"	Oil cake and other solid residues. sunflower	267	Sunflower seed	0.2
France	Pigs	wheat	"1001"	Wheat and meslin.	15	Wheat	0.5
France	Poultry	barley	"1003"	Barley	44	Barley	0.1
France	Poultry	colza oil cake	"230641"	Oil cake and other solid residues. colza	270	Rapeseed	0.1
France	Poultry	maize	"1005"	Maize (corn)	56	Maize	1.25
France	Poultry	soya oil cake	"2304"	Oil cake and other solid residues. soybeans	236	Soybeans	1.25
France	Poultry	sunflower oil cake	"230630"	Oil cake and other solid residues. sunflower	267	Sunflower seed	0.05
France	Poultry	wheat	"1001"	Wheat and meslin.	15	Wheat	1.75
France	Salmon	vegetal oil	"120799"	Oil seeds and oleaginous fruits. nes	339	Oilseeds nes	1.1
Tunisia	Beef	barley	"1003"	Barley	44	Barley	8
Tunisia	Beef	maize	"1005"	Maize (corn). other than seed	56	Maize	31
Tunisia	Beef	soya oil cake	"2304"	Oil cake and other solid residues. soybeans	236	Soybeans	8
Tunisia	Beef	wheat	"1001"	Wheat and meslin.	15	Wheat	7
Tunisia	Milk	barley	"1003"	Barley	44	Barley	0.8
Tunisia	Milk	maize	"1005"	Maize (corn). other than seed	56	Maize	0.6
Tunisia	Milk	soya oil cake	"2304"	Oil cake and other solid residues. soybeans	236	Soybeans	0.18
Tunisia	Milk	wheat	"1001"	Wheat and meslin.	15	Wheat	0.7
Tunisia	Muttons and goats	barley	"1003"	Barley	44	Barley	11
Tunisia	Muttons and goats	maize	"1005"	Maize (corn). other than seed	56	Maize	36
Tunisia	Muttons and goats	soya oil cake	"2304"	Oil cake and other solid residues. soybeans	236	Soybeans	11
Tunisia	Muttons and goats	wheat	"1001"	Wheat and meslin.	15	Wheat	11
Tunisia	Pigs	barley	"1003"	Barley	44	Barley	0.5
Tunisia	Pigs	colza oil cake	"230641"	Oil cake and other solid residues. soybeans	236	Soybeans	0.3
Tunisia	Pigs	milk powder	"040210"	milk powder <1.5% fat or equivalent powder	882	Milk, whole fresh cow	0.5
Tunisia	Pigs	oats	"1004"	Cereals; oats, seeds	75	Oats	0.5
Tunisia	Pigs	sunflower oil cake	"230641"	Oil cake and other solid residues. rapeseed	267	Sunflower seed	0.2
Tunisia	Pigs	wheat	"1001"	Wheat and meslin.	15	Wheat	0.5
Tunisia	Poultry	barley	"1003"	Barley	44	Barley	0.25
Tunisia	Poultry	colza oil cake	"230641"	Oil cake and other solid residues. rapeseed	270	Rapeseed	0.5
Tunisia	Poultry	maize	"1005"	Maize (corn). other than seed	56	Maize	2.25
Tunisia	Poultry	soya oil cake	"2304"	Oil cake and other solid residues. soybeans	236	Soybeans	1
Tunisia	Poultry	sunflower oil cake	"230630"	Oil cake and other solid residues; whether or not ground or in the form of pellets, resulting from the extraction of sunflower seed oils	267	Sunflower seed	0.15
Tunisia	Poultry	wheat	"1001"	Wheat and meslin.	15	Wheat	1
Tunisia	Salmon	vegetal oil	"120799"	Oil seeds and oleaginous fruits. nes	339	Oilseeds nes	1.1

## Sheet: 5. Countries
iso_code	fao_code	country	bouwman_code	bouwman_name	code_biome	biome
4	2	Afghanistan	SAS	South Asia	1	Deserts and xeric shrublands
8	3	Albania	URS	Central Europe	13	Mediterranean Forests, woodlands and scrubs
12	4	Algeria	WLD	Other	1	Deserts and xeric shrublands
16	5	American Samoa	WLD	Other	2	Tropical and subtropical moist broadleaf forests
24	7	Angola	EAF	East Africa	8	Tropical and subtropical grasslands, savannas and shrublands
28	8	Antigua and Barbuda	SAM	South America	2	Tropical and subtropical moist broadleaf forests
31	52	Azerbaijan	MIE	Middle East	9	Temperate grasslands, savannas and shrublands
32	9	Argentina	SAM	South America	9	Temperate grasslands, savannas and shrublands
36	10	Australia	WLD	Other	1	Deserts and xeric shrublands
40	11	Austria	WEU	West Europe	6	Temperate Coniferous Forest
44	12	Bahamas	SAM	South America	2	Tropical and subtropical moist broadleaf forests
48	13	Bahrain	MIE	Middle East	1	Deserts and xeric shrublands
50	16	Bangladesh	SAS	South Asia	2	Tropical and subtropical moist broadleaf forests
51	1	Armenia	URS	Central Europe	9	Temperate grasslands, savannas and shrublands
52	14	Barbados	SAM	South America	2	Tropical and subtropical moist broadleaf forests
56	255	Belgium	WEU	West Europe	5	Temperate broadleaf and mixed forests
60	17	Bermuda	USA	North America	2	Tropical and subtropical moist broadleaf forests
64	18	Bhutan	SAS	South Asia	2	Tropical and subtropical moist broadleaf forests
68	19	Bolivia	SAM	South America	8	Tropical and subtropical grasslands, savannas and shrublands
70	80	Bosnia and Herzegovina	URS	Central Europe	13	Mediterranean Forests, woodlands and scrubs
72	20	Botswana	EAF	East Africa	8	Tropical and subtropical grasslands, savannas and shrublands
76	21	Brazil	SAM	South America	2	Tropical and subtropical moist broadleaf forests
84	23	Belize	SAM	South America	2	Tropical and subtropical moist broadleaf forests
90	25	Solomon Islands	WLD	Other	2	Tropical and subtropical moist broadleaf forests
92	239	British Virgin Islands	SAM	South America	2	Tropical and subtropical moist broadleaf forests
96	26	Brunei Darussalam	SAS	South Asia	2	Tropical and subtropical moist broadleaf forests
100	27	Bulgaria	URS	Central Europe	5	Temperate broadleaf and mixed forests
104	28	Myanmar	SAS	South Asia	2	Tropical and subtropical moist broadleaf forests
108	29	Burundi	EAF	East Africa	8	Tropical and subtropical grasslands, savannas and shrublands
112	57	Belarus	URS	Central Europe	5	Temperate broadleaf and mixed forests
116	115	Cambodia	SAS	South Asia	3	Tropical and subtropical dry broadleaf forests
120	32	Cameroon	EAF	East Africa	2	Tropical and subtropical moist broadleaf forests
124	33	Canada	USA	North America	2	Tropical and subtropical moist broadleaf forests
132	35	Cape Verde	EAF	East Africa	3	Tropical and subtropical dry broadleaf forests
136	36	Cayman Islands	WLD	Other	2	Tropical and subtropical moist broadleaf forests
140	37	Central African Republic	EAF	East Africa	2	Tropical and subtropical moist broadleaf forests
144	38	Sri Lanka	SAS	South Asia	3	Tropical and subtropical dry broadleaf forests
148	39	Chad	EAF	East Africa	1	Deserts and xeric shrublands
152	40	Chile	SAM	South America	11	Montane grasslands and shrublands
156	351	China	EAS	East Asia	3	Tropical and subtropical dry broadleaf forests
158	214	Taiwan	SAS	South Asia	2	Tropical and subtropical moist broadleaf forests
170	44	Colombia	SAM	South America	2	Tropical and subtropical moist broadleaf forests
174	45	Comoros	EAF	East Africa	2	Tropical and subtropical moist broadleaf forests
178	46	Congo	EAF	East Africa	2	Tropical and subtropical moist broadleaf forests
180	250	Democratic Republic of the Congo	EAF	East Africa	2	Tropical and subtropical moist broadleaf forests
184	47	Cook Islands	WLD	Other	2	Tropical and subtropical moist broadleaf forests
188	48	Costa Rica	SAM	South America	2	Tropical and subtropical moist broadleaf forests
191	98	Croatia	URS	Central Europe	13	Mediterranean Forests, woodlands and scrubs
192	49	Cuba	SAM	South America	3	Tropical and subtropical dry broadleaf forests
196	50	Cyprus	MIE	Middle East	13	Mediterranean Forests, woodlands and scrubs
203	167	Czech Republic	URS	Central Europe	5	Temperate broadleaf and mixed forests
204	53	Benin	EAF	East Africa	2	Tropical and subtropical moist broadleaf forests
208	54	Denmark	WEU	West Europe	5	Temperate broadleaf and mixed forests
212	55	Dominica	SAM	South America	2	Tropical and subtropical moist broadleaf forests
214	56	Dominican Republic	SAM	South America	2	Tropical and subtropical moist broadleaf forests
218	58	Ecuador	SAM	South America	2	Tropical and subtropical moist broadleaf forests
222	60	El Salvador	SAM	South America	2	Tropical and subtropical moist broadleaf forests
226	61	Equatorial Guinea	EAF	East Africa	2	Tropical and subtropical moist broadleaf forests
231	238	Ethiopia	EAF	East Africa	8	Tropical and subtropical grasslands, savannas and shrublands
232	178	Eritrea	EAF	East Africa	1	Deserts and xeric shrublands
233	63	Estonia	URS	Central Europe	5	Temperate broadleaf and mixed forests
234	64	Faroe Islands	WEU	West Europe	9	Temperate grasslands, savannas and shrublands
238	65	Falkland Islands (Malvinas)	SAM	South America	9	Temperate grasslands, savannas and shrublands
242	66	Fiji	WLD	Other	2	Tropical and subtropical moist broadleaf forests
246	67	Finland	WEU	West Europe	7	Boreal forests / Taiga
251	68	France	WEU	West Europe	5	Temperate broadleaf and mixed forests
254	69	French Guiana	SAM	South America	2	Tropical and subtropical moist broadleaf forests
258	70	French Polynesia	WLD	Other	2	Tropical and subtropical moist broadleaf forests
262	72	Djibouti	EAF	East Africa	1	Deserts and xeric shrublands
266	74	Gabon	EAF	East Africa	2	Tropical and subtropical moist broadleaf forests
268	73	Georgia	URS	Central Europe	5	Temperate broadleaf and mixed forests
270	75	Gambia	EAF	East Africa	8	Tropical and subtropical grasslands, savannas and shrublands
275	299	Palestine	MIE	Middle East	13	Mediterranean Forests, woodlands and scrubs
276	79	Germany	WEU	West Europe	5	Temperate broadleaf and mixed forests
288	81	Ghana	EAF	East Africa	2	Tropical and subtropical moist broadleaf forests
296	83	Kiribati	WLD	Other	2	Tropical and subtropical moist broadleaf forests
300	84	Greece	WEU	West Europe	13	Mediterranean Forests, woodlands and scrubs
304	85	Greenland	WLD	Other	12	Tundra
308	86	Grenada	WLD	Other	2	Tropical and subtropical moist broadleaf forests
312	87	Guadeloupe	SAM	South America	2	Tropical and subtropical moist broadleaf forests
316	88	Guam	WLD	Other	2	Tropical and subtropical moist broadleaf forests
320	89	Guatemala	SAM	South America	2	Tropical and subtropical moist broadleaf forests
324	90	Guinea	EAF	East Africa	2	Tropical and subtropical moist broadleaf forests
328	91	Guyana	SAM	South America	2	Tropical and subtropical moist broadleaf forests
332	93	Haiti	SAM	South America	2	Tropical and subtropical moist broadleaf forests
340	95	Honduras	SAM	South America	2	Tropical and subtropical moist broadleaf forests
344	96	Hong Kong	SAS	South Asia	2	Tropical and subtropical moist broadleaf forests
348	97	Hungary	URS	Central Europe	5	Temperate broadleaf and mixed forests
352	99	Iceland	WEU	West Europe	7	Boreal forests / Taiga
360	101	Indonesia	SAS	South Asia	2	Tropical and subtropical moist broadleaf forests
364	102	Iran	MIE	Middle East	1	Deserts and xeric shrublands
368	103	Iraq	MIE	Middle East	1	Deserts and xeric shrublands
372	104	Ireland	WEU	West Europe	5	Temperate broadleaf and mixed forests
376	105	Israel	MIE	Middle East	1	Deserts and xeric shrublands
381	106	Italy	WEU	West Europe	13	Mediterranean Forests, woodlands and scrubs
384	107	Cote Ivoire	EAF	East Africa	2	Tropical and subtropical moist broadleaf forests
388	109	Jamaica	SAM	South America	2	Tropical and subtropical moist broadleaf forests
392	110	Japan	EAS	East Asia	5	Temperate broadleaf and mixed forests
398	108	Kazakhstan	URS	Central Europe	1	Deserts and xeric shrublands
400	112	Jordan	MIE	Middle East	1	Deserts and xeric shrublands
404	114	Kenya	EAF	East Africa	8	Tropical and subtropical grasslands, savannas and shrublands
408	116	Korea, Democratic People's Republic of	EAS	East Asia	5	Temperate broadleaf and mixed forests
410	117	Republic of Korea	EAS	East Asia	3	Tropical and subtropical dry broadleaf forests
414	118	Kuwait	MIE	Middle East	1	Deserts and xeric shrublands
417	113	Kyrgyzstan	URS	Central Europe	3	Tropical and subtropical dry broadleaf forests
418	120	Lao People's Democratic Republic	SAS	South Asia	3	Tropical and subtropical dry broadleaf forests
422	121	Lebanon	MIE	Middle East	13	Mediterranean Forests, woodlands and scrubs
426	122	Lesotho	EAF	East Africa	11	Montane grasslands and shrublands
428	119	Latvia	URS	Central Europe	5	Temperate broadleaf and mixed forests
430	123	Liberia	EAF	East Africa	1	Deserts and xeric shrublands
434	124	Libya	WLD	Other	1	Deserts and xeric shrublands
438	125	Liechtenstein	WEU	West Europe	5	Temperate broadleaf and mixed forests
440	126	Lithuania	URS	Central Europe	5	Temperate broadleaf and mixed forests
442	256	Luxembourg	WEU	West Europe	5	Temperate broadleaf and mixed forests
446	128	Macao	WLD	Other	2	Tropical and subtropical moist broadleaf forests
450	129	Madagascar	EAF	East Africa	2	Tropical and subtropical moist broadleaf forests
454	130	Malawi	EAF	East Africa	8	Tropical and subtropical grasslands, savannas and shrublands
458	131	Malaysia	SAS	South Asia	2	Tropical and subtropical moist broadleaf forests
462	132	Maldives	WLD	Other	2	Tropical and subtropical moist broadleaf forests
466	133	Mali	EAF	East Africa	1	Deserts and xeric shrublands
470	134	Malta	WEU	West Europe	13	Mediterranean Forests, woodlands and scrubs
474	135	Martinique	SAM	South America	2	Tropical and subtropical moist broadleaf forests
478	136	Mauritania	WLD	Other	1	Deserts and xeric shrublands
480	137	Mauritius	EAF	East Africa	2	Tropical and subtropical moist broadleaf forests
484	138	Mexico	USA	North America	3	Tropical and subtropical dry broadleaf forests
496	141	Mongolia	EAS	East Asia	1	Deserts and xeric shrublands
498	146	Republic of Moldova	URS	Central Europe	5	Temperate broadleaf and mixed forests
499	273	Montenegro	URS	Central Europe	13	Mediterranean Forests, woodlands and scrubs
500	142	Montserrat	SAM	South America	2	Tropical and subtropical moist broadleaf forests
504	143	Morocco	WLD	Other	13	Mediterranean Forests, woodlands and scrubs
508	144	Mozambique	EAF	East Africa	8	Tropical and subtropical grasslands, savannas and shrublands
512	221	Oman	MIE	Middle East	1	Deserts and xeric shrublands
516	147	Namibia	EAF	East Africa	8	Tropical and subtropical grasslands, savannas and shrublands
520	148	Nauru	WLD	Other	2	Tropical and subtropical moist broadleaf forests
524	149	Nepal	SAS	South Asia	1	Deserts and xeric shrublands
528	150	Netherlands	WEU	West Europe	5	Temperate broadleaf and mixed forests
530	151	Netherlands Antilles	SAM	South America	2	Tropical and subtropical moist broadleaf forests
540	153	New Caledonia	WLD	Other	2	Tropical and subtropical moist broadleaf forests
548	155	Vanuatu	WLD	Other	2	Tropical and subtropical moist broadleaf forests
554	156	New Zealand	WLD	Other	2	Tropical and subtropical moist broadleaf forests
558	157	Nicaragua	SAM	South America	2	Tropical and subtropical moist broadleaf forests
562	158	Niger	EAF	East Africa	1	Deserts and xeric shrublands
566	159	Nigeria	EAF	East Africa	8	Tropical and subtropical grasslands, savannas and shrublands
570	160	Niue	WLD	Other	2	Tropical and subtropical moist broadleaf forests
578	162	Norway	WEU	West Europe	12	Tundra
579	162	Norway	WEU	West Europe	12	Tundra
583	145	Micronesia, Federated States of	WLD	Other	2	Tropical and subtropical moist broadleaf forests
584	127	Marshall Islands	WLD	Other	2	Tropical and subtropical moist broadleaf forests
586	165	Pakistan	SAS	South Asia	1	Deserts and xeric shrublands
591	166	Panama	SAM	South America	2	Tropical and subtropical moist broadleaf forests
598	168	Papua New Guinea	WLD	Other	2	Tropical and subtropical moist broadleaf forests
600	169	Paraguay	SAM	South America	8	Tropical and subtropical grasslands, savannas and shrublands
604	170	Peru	SAM	South America	2	Tropical and subtropical moist broadleaf forests
608	171	Philippines	SAS	South Asia	2	Tropical and subtropical moist broadleaf forests
616	173	Poland	URS	Central Europe	5	Temperate broadleaf and mixed forests
620	174	Portugal	WEU	West Europe	13	Mediterranean Forests, woodlands and scrubs
624	175	Guinea-Bissau	EAF	East Africa	8	Tropical and subtropical grasslands, savannas and shrublands
626	176	Timor-Leste	SAS	South Asia	2	Tropical and subtropical moist broadleaf forests
630	177	Puerto Rico	SAM	South America	2	Tropical and subtropical moist broadleaf forests
634	179	Qatar	MIE	Middle East	1	Deserts and xeric shrublands
638	182	Reunion	WLD	Other	2	Tropical and subtropical moist broadleaf forests
642	183	Romania	URS	Central Europe	5	Temperate broadleaf and mixed forests
643	185	Russian Federation	URS	Central Europe	7	Boreal forests / Taiga
646	184	Rwanda	EAF	East Africa	8	Tropical and subtropical grasslands, savannas and shrublands
659	188	Saint Kitts and Nevis	SAM	South America	2	Tropical and subtropical moist broadleaf forests
662	189	Saint Lucia	SAM	South America	2	Tropical and subtropical moist broadleaf forests
666	190	Saint Pierre and Miquelon	USA	North America	2	Tropical and subtropical moist broadleaf forests
670	191	Saint Vincent and the Grenadines	SAM	South America	2	Tropical and subtropical moist broadleaf forests
678	193	Sao Tome and Principe	EAF	East Africa	2	Tropical and subtropical moist broadleaf forests
682	194	Saudi Arabia	MIE	Middle East	1	Deserts and xeric shrublands
686	195	Senegal	EAF	East Africa	8	Tropical and subtropical grasslands, savannas and shrublands
688	272	Serbia	URS	Central Europe	13	Mediterranean Forests, woodlands and scrubs
690	196	Seychelles	EAF	East Africa	2	Tropical and subtropical moist broadleaf forests
694	197	Sierra Leone	EAF	East Africa	2	Tropical and subtropical moist broadleaf forests
699	100	India	SAS	South Asia	3	Tropical and subtropical dry broadleaf forests
702	200	Singapore	SAS	South Asia	2	Tropical and subtropical moist broadleaf forests
703	199	Slovakia	URS	Central Europe	5	Temperate broadleaf and mixed forests
704	237	Vietnam	SAS	South Asia	2	Tropical and subtropical moist broadleaf forests
705	198	Slovenia	URS	Central Europe	5	Temperate broadleaf and mixed forests
706	201	Somalia	EAF	East Africa	8	Tropical and subtropical grasslands, savannas and shrublands
710	202	South Africa	EAF	East Africa	11	Montane grasslands and shrublands
716	181	Zimbabwe	EAF	East Africa	8	Tropical and subtropical grasslands, savannas and shrublands
724	203	Spain	WEU	West Europe	13	Mediterranean Forests, woodlands and scrubs
729	206	Sudan	EAF	East Africa	1	Deserts and xeric shrublands
732	205	Western Sahara	WLD	Other	1	Deserts and xeric shrublands
736	206	Fmr Sudan	EAF	East Africa	1	Deserts and xeric shrublands
740	207	Suriname	SAM	South America	2	Tropical and subtropical moist broadleaf forests
748	209	Swaziland	EAF	East Africa	11	Montane grasslands and shrublands
752	210	Sweden	WEU	West Europe	7	Boreal forests / Taiga
757	211	Switzerland	WEU	West Europe	6	Temperate Coniferous Forest
760	212	Syria	MIE	Middle East	1	Deserts and xeric shrublands
762	208	Tajikistan	URS	Central Europe	1	Deserts and xeric shrublands
764	216	Thailand	SAS	South Asia	2	Tropical and subtropical moist broadleaf forests
768	217	Togo	EAF	East Africa	2	Tropical and subtropical moist broadleaf forests
772	218	Tokelau	WLD	Other	2	Tropical and subtropical moist broadleaf forests
776	219	Tonga	WLD	Other	2	Tropical and subtropical moist broadleaf forests
780	220	Trinidad and Tobago	SAM	South America	2	Tropical and subtropical moist broadleaf forests
784	225	United Arab Emirates	MIE	Middle East	1	Deserts and xeric shrublands
788	222	Tunisia	WLD	Other	13	Mediterranean Forests, woodlands and scrubs
792	223	Turkey	MIE	Middle East	13	Mediterranean Forests, woodlands and scrubs
795	213	Turkmenistan	URS	Central Europe	1	Deserts and xeric shrublands
798	227	Tuvalu	WLD	Other	2	Tropical and subtropical moist broadleaf forests
800	226	Uganda	EAF	East Africa	8	Tropical and subtropical grasslands, savannas and shrublands
804	230	Ukraine	URS	Central Europe	5	Temperate broadleaf and mixed forests
807	154	Macedonia, The Former Yugoslav Republic of	URS	Central Europe	5	Temperate broadleaf and mixed forests
818	59	Egypt	MIE	Middle East	13	Mediterranean Forests, woodlands and scrubs
826	229	United Kingdom	WEU	West Europe	5	Temperate broadleaf and mixed forests
834	215	United Republic of Tanzania	EAF	East Africa	8	Tropical and subtropical grasslands, savannas and shrublands
842	231	United States of America	USA	North America	9	Temperate grasslands, savannas and shrublands
850	240	United States Virgin Islands	USA	North America	2	Tropical and subtropical moist broadleaf forests
854	233	Burkina Faso	EAF	East Africa	2	Tropical and subtropical moist broadleaf forests
858	234	Uruguay	SAM	South America	8	Tropical and subtropical grasslands, savannas and shrublands
860	235	Uzbekistan	URS	Central Europe	1	Deserts and xeric shrublands
862	236	Venezuela	SAM	South America	8	Tropical and subtropical grasslands, savannas and shrublands
876	243	Wallis and Futuna Islands	WLD	Other	2	Tropical and subtropical moist broadleaf forests
882	244	Samoa	WLD	Other	2	Tropical and subtropical moist broadleaf forests
887	249	Yemen	MIE	Middle East	1	Deserts and xeric shrublands
894	251	Zambia	EAF	East Africa	8	Tropical and subtropical grasslands, savannas and shrublands

## Sheet: 6. LandUse_code
biome_code	biome	crop_group	lanca_code
1	Deserts and xeric shrublands	AROMATIC	16
2	Tropical and subtropical moist broadleaf forests	AROMATIC	16
3	Tropical and subtropical dry broadleaf forests	AROMATIC	16
5	Temperate broadleaf and mixed forests	AROMATIC	16
6	Temperate Coniferous Forest	AROMATIC	16
7	Boreal forests / Taiga	AROMATIC	0
8	Tropical and subtropical grasslands, savannas and shrublands	AROMATIC	16
9	Temperate grasslands, savannas and shrublands	AROMATIC	16
11	Montane grasslands and shrublands	AROMATIC	16
12	Tundra	AROMATIC	0
13	Mediterranean Forests, woodlands and scrubs	AROMATIC	16
1	Deserts and xeric shrublands	BERRIES	29
2	Tropical and subtropical moist broadleaf forests	BERRIES	29
3	Tropical and subtropical dry broadleaf forests	BERRIES	26
5	Temperate broadleaf and mixed forests	BERRIES	26
6	Temperate Coniferous Forest	BERRIES	26
7	Boreal forests / Taiga	BERRIES	29
8	Tropical and subtropical grasslands, savannas and shrublands	BERRIES	29
9	Temperate grasslands, savannas and shrublands	BERRIES	29
11	Montane grasslands and shrublands	BERRIES	29
12	Tundra	BERRIES	29
13	Mediterranean Forests, woodlands and scrubs	BERRIES	29
1	Deserts and xeric shrublands	BOVINE MEAT & HORSE	20
2	Tropical and subtropical moist broadleaf forests	BOVINE MEAT & HORSE	20
3	Tropical and subtropical dry broadleaf forests	BOVINE MEAT & HORSE	20
5	Temperate broadleaf and mixed forests	BOVINE MEAT & HORSE	20
6	Temperate Coniferous Forest	BOVINE MEAT & HORSE	20
7	Boreal forests / Taiga	BOVINE MEAT & HORSE	20
8	Tropical and subtropical grasslands, savannas and shrublands	BOVINE MEAT & HORSE	20
9	Temperate grasslands, savannas and shrublands	BOVINE MEAT & HORSE	21
11	Montane grasslands and shrublands	BOVINE MEAT & HORSE	20
12	Tundra	BOVINE MEAT & HORSE	20
13	Mediterranean Forests, woodlands and scrubs	BOVINE MEAT & HORSE	20
1	Deserts and xeric shrublands	CITRUS FRUITS +OLIVE	39
2	Tropical and subtropical moist broadleaf forests	CITRUS FRUITS +OLIVE	36
3	Tropical and subtropical dry broadleaf forests	CITRUS FRUITS +OLIVE	39
5	Temperate broadleaf and mixed forests	CITRUS FRUITS +OLIVE	39
6	Temperate Coniferous Forest	CITRUS FRUITS +OLIVE	0
7	Boreal forests / Taiga	CITRUS FRUITS +OLIVE	0
8	Tropical and subtropical grasslands, savannas and shrublands	CITRUS FRUITS +OLIVE	39
9	Temperate grasslands, savannas and shrublands	CITRUS FRUITS +OLIVE	39
11	Montane grasslands and shrublands	CITRUS FRUITS +OLIVE	39
12	Tundra	CITRUS FRUITS +OLIVE	0
13	Mediterranean Forests, woodlands and scrubs	CITRUS FRUITS +OLIVE	39
1	Deserts and xeric shrublands	DAIRY PRODUCTS	20
2	Tropical and subtropical moist broadleaf forests	DAIRY PRODUCTS	20
3	Tropical and subtropical dry broadleaf forests	DAIRY PRODUCTS	20
5	Temperate broadleaf and mixed forests	DAIRY PRODUCTS	20
6	Temperate Coniferous Forest	DAIRY PRODUCTS	20
7	Boreal forests / Taiga	DAIRY PRODUCTS	20
8	Tropical and subtropical grasslands, savannas and shrublands	DAIRY PRODUCTS	21
9	Temperate grasslands, savannas and shrublands	DAIRY PRODUCTS	20
11	Montane grasslands and shrublands	DAIRY PRODUCTS	20
12	Tundra	DAIRY PRODUCTS	20
13	Mediterranean Forests, woodlands and scrubs	DAIRY PRODUCTS	20
1	Deserts and xeric shrublands	FISH	0
2	Tropical and subtropical moist broadleaf forests	FISH	0
3	Tropical and subtropical dry broadleaf forests	FISH	0
5	Temperate broadleaf and mixed forests	FISH	0
6	Temperate Coniferous Forest	FISH	0
7	Boreal forests / Taiga	FISH	0
8	Tropical and subtropical grasslands, savannas and shrublands	FISH	0
9	Temperate grasslands, savannas and shrublands	FISH	0
11	Montane grasslands and shrublands	FISH	0
12	Tundra	FISH	0
13	Mediterranean Forests, woodlands and scrubs	FISH	0
1	Deserts and xeric shrublands	FOWL MEAT, POULTRY & PIG MEAT	48
2	Tropical and subtropical moist broadleaf forests	FOWL MEAT, POULTRY & PIG MEAT	48
3	Tropical and subtropical dry broadleaf forests	FOWL MEAT, POULTRY & PIG MEAT	48
5	Temperate broadleaf and mixed forests	FOWL MEAT, POULTRY & PIG MEAT	48
6	Temperate Coniferous Forest	FOWL MEAT, POULTRY & PIG MEAT	48
7	Boreal forests / Taiga	FOWL MEAT, POULTRY & PIG MEAT	48
8	Tropical and subtropical grasslands, savannas and shrublands	FOWL MEAT, POULTRY & PIG MEAT	48
9	Temperate grasslands, savannas and shrublands	FOWL MEAT, POULTRY & PIG MEAT	48
11	Montane grasslands and shrublands	FOWL MEAT, POULTRY & PIG MEAT	48
12	Tundra	FOWL MEAT, POULTRY & PIG MEAT	48
13	Mediterranean Forests, woodlands and scrubs	FOWL MEAT, POULTRY & PIG MEAT	48
1	Deserts and xeric shrublands	FRUITS TEMPERATE	39
2	Tropical and subtropical moist broadleaf forests	FRUITS TEMPERATE	36
3	Tropical and subtropical dry broadleaf forests	FRUITS TEMPERATE	36
5	Temperate broadleaf and mixed forests	FRUITS TEMPERATE	36
6	Temperate Coniferous Forest	FRUITS TEMPERATE	36
7	Boreal forests / Taiga	FRUITS TEMPERATE	36
8	Tropical and subtropical grasslands, savannas and shrublands	FRUITS TEMPERATE	36
9	Temperate grasslands, savannas and shrublands	FRUITS TEMPERATE	36
11	Montane grasslands and shrublands	FRUITS TEMPERATE	39
12	Tundra	FRUITS TEMPERATE	36
13	Mediterranean Forests, woodlands and scrubs	FRUITS TEMPERATE	39
1	Deserts and xeric shrublands	GRAPES/VINES	39
2	Tropical and subtropical moist broadleaf forests	GRAPES/VINES	36
3	Tropical and subtropical dry broadleaf forests	GRAPES/VINES	26
5	Temperate broadleaf and mixed forests	GRAPES/VINES	38
6	Temperate Coniferous Forest	GRAPES/VINES	38
7	Boreal forests / Taiga	GRAPES/VINES	0
8	Tropical and subtropical grasslands, savannas and shrublands	GRAPES/VINES	36
9	Temperate grasslands, savannas and shrublands	GRAPES/VINES	38
11	Montane grasslands and shrublands	GRAPES/VINES	39
12	Tundra	GRAPES/VINES	0
13	Mediterranean Forests, woodlands and scrubs	GRAPES/VINES	38
1	Deserts and xeric shrublands	NUTS	38
2	Tropical and subtropical moist broadleaf forests	NUTS	38
3	Tropical and subtropical dry broadleaf forests	NUTS	38
5	Temperate broadleaf and mixed forests	NUTS	38
6	Temperate Coniferous Forest	NUTS	38
7	Boreal forests / Taiga	NUTS	0
8	Tropical and subtropical grasslands, savannas and shrublands	NUTS	38
9	Temperate grasslands, savannas and shrublands	NUTS	38
11	Montane grasslands and shrublands	NUTS	0
12	Tundra	NUTS	0
13	Mediterranean Forests, woodlands and scrubs	NUTS	38
1	Deserts and xeric shrublands	OIL-BEARING CROPS	29
2	Tropical and subtropical moist broadleaf forests	OIL-BEARING CROPS	25
3	Tropical and subtropical dry broadleaf forests	OIL-BEARING CROPS	29
5	Temperate broadleaf and mixed forests	OIL-BEARING CROPS	30
6	Temperate Coniferous Forest	OIL-BEARING CROPS	30
7	Boreal forests / Taiga	OIL-BEARING CROPS	0
8	Tropical and subtropical grasslands, savannas and shrublands	OIL-BEARING CROPS	29
9	Temperate grasslands, savannas and shrublands	OIL-BEARING CROPS	29
11	Montane grasslands and shrublands	OIL-BEARING CROPS	26
12	Tundra	OIL-BEARING CROPS	0
13	Mediterranean Forests, woodlands and scrubs	OIL-BEARING CROPS	30
1	Deserts and xeric shrublands	OIL-BEARING TREES + BANANA	38
2	Tropical and subtropical moist broadleaf forests	OIL-BEARING TREES + BANANA	35
3	Tropical and subtropical dry broadleaf forests	OIL-BEARING TREES + BANANA	35
5	Temperate broadleaf and mixed forests	OIL-BEARING TREES + BANANA	35
6	Temperate Coniferous Forest	OIL-BEARING TREES + BANANA	0
7	Boreal forests / Taiga	OIL-BEARING TREES + BANANA	0
8	Tropical and subtropical grasslands, savannas and shrublands	OIL-BEARING TREES + BANANA	38
9	Temperate grasslands, savannas and shrublands	OIL-BEARING TREES + BANANA	38
11	Montane grasslands and shrublands	OIL-BEARING TREES + BANANA	38
12	Tundra	OIL-BEARING TREES + BANANA	0
13	Mediterranean Forests, woodlands and scrubs	OIL-BEARING TREES + BANANA	38
1	Deserts and xeric shrublands	OTHER PERMANENT CROPS	28
2	Tropical and subtropical moist broadleaf forests	OTHER PERMANENT CROPS	35
3	Tropical and subtropical dry broadleaf forests	OTHER PERMANENT CROPS	0
5	Temperate broadleaf and mixed forests	OTHER PERMANENT CROPS	26
6	Temperate Coniferous Forest	OTHER PERMANENT CROPS	0
7	Boreal forests / Taiga	OTHER PERMANENT CROPS	0
8	Tropical and subtropical grasslands, savannas and shrublands	OTHER PERMANENT CROPS	38
9	Temperate grasslands, savannas and shrublands	OTHER PERMANENT CROPS	30
11	Montane grasslands and shrublands	OTHER PERMANENT CROPS	28
12	Tundra	OTHER PERMANENT CROPS	0
13	Mediterranean Forests, woodlands and scrubs	OTHER PERMANENT CROPS	28
1	Deserts and xeric shrublands	OVINS, CAPRINS	20
2	Tropical and subtropical moist broadleaf forests	OVINS, CAPRINS	20
3	Tropical and subtropical dry broadleaf forests	OVINS, CAPRINS	20
5	Temperate broadleaf and mixed forests	OVINS, CAPRINS	20
6	Temperate Coniferous Forest	OVINS, CAPRINS	20
7	Boreal forests / Taiga	OVINS, CAPRINS	20
8	Tropical and subtropical grasslands, savannas and shrublands	OVINS, CAPRINS	20
9	Temperate grasslands, savannas and shrublands	OVINS, CAPRINS	20
11	Montane grasslands and shrublands	OVINS, CAPRINS	20
12	Tundra	OVINS, CAPRINS	20
13	Mediterranean Forests, woodlands and scrubs	OVINS, CAPRINS	20
1	Deserts and xeric shrublands	PADDY RICE	31
2	Tropical and subtropical moist broadleaf forests	PADDY RICE	31
3	Tropical and subtropical dry broadleaf forests	PADDY RICE	31
5	Temperate broadleaf and mixed forests	PADDY RICE	31
6	Temperate Coniferous Forest	PADDY RICE	31
7	Boreal forests / Taiga	PADDY RICE	0
8	Tropical and subtropical grasslands, savannas and shrublands	PADDY RICE	31
9	Temperate grasslands, savannas and shrublands	PADDY RICE	31
11	Montane grasslands and shrublands	PADDY RICE	31
12	Tundra	PADDY RICE	0
13	Mediterranean Forests, woodlands and scrubs	PADDY RICE	31
1	Deserts and xeric shrublands	PANICOIDEAE	28
2	Tropical and subtropical moist broadleaf forests	PANICOIDEAE	25
3	Tropical and subtropical dry broadleaf forests	PANICOIDEAE	25
5	Temperate broadleaf and mixed forests	PANICOIDEAE	30
6	Temperate Coniferous Forest	PANICOIDEAE	25
7	Boreal forests / Taiga	PANICOIDEAE	0
8	Tropical and subtropical grasslands, savannas and shrublands	PANICOIDEAE	25
9	Temperate grasslands, savannas and shrublands	PANICOIDEAE	28
11	Montane grasslands and shrublands	PANICOIDEAE	25
12	Tundra	PANICOIDEAE	0
13	Mediterranean Forests, woodlands and scrubs	PANICOIDEAE	28
1	Deserts and xeric shrublands	POACEAE	28
2	Tropical and subtropical moist broadleaf forests	POACEAE	25
3	Tropical and subtropical dry broadleaf forests	POACEAE	28
5	Temperate broadleaf and mixed forests	POACEAE	25
6	Temperate Coniferous Forest	POACEAE	0
7	Boreal forests / Taiga	POACEAE	0
8	Tropical and subtropical grasslands, savannas and shrublands	POACEAE	25
9	Temperate grasslands, savannas and shrublands	POACEAE	25
11	Montane grasslands and shrublands	POACEAE	25
12	Tundra	POACEAE	0
13	Mediterranean Forests, woodlands and scrubs	POACEAE	25
1	Deserts and xeric shrublands	POOIDEAE	28
2	Tropical and subtropical moist broadleaf forests	POOIDEAE	25
3	Tropical and subtropical dry broadleaf forests	POOIDEAE	28
5	Temperate broadleaf and mixed forests	POOIDEAE	25
6	Temperate Coniferous Forest	POOIDEAE	25
7	Boreal forests / Taiga	POOIDEAE	25
8	Tropical and subtropical grasslands, savannas and shrublands	POOIDEAE	28
9	Temperate grasslands, savannas and shrublands	POOIDEAE	25
11	Montane grasslands and shrublands	POOIDEAE	25
12	Tundra	POOIDEAE	0
13	Mediterranean Forests, woodlands and scrubs	POOIDEAE	25
1	Deserts and xeric shrublands	PULSES	28
2	Tropical and subtropical moist broadleaf forests	PULSES	25
3	Tropical and subtropical dry broadleaf forests	PULSES	25
5	Temperate broadleaf and mixed forests	PULSES	25
6	Temperate Coniferous Forest	PULSES	25
7	Boreal forests / Taiga	PULSES	25
8	Tropical and subtropical grasslands, savannas and shrublands	PULSES	28
9	Temperate grasslands, savannas and shrublands	PULSES	28
11	Montane grasslands and shrublands	PULSES	25
12	Tundra	PULSES	25
13	Mediterranean Forests, woodlands and scrubs	PULSES	28
1	Deserts and xeric shrublands	ROOTS AND TUBERS	28
2	Tropical and subtropical moist broadleaf forests	ROOTS AND TUBERS	28
3	Tropical and subtropical dry broadleaf forests	ROOTS AND TUBERS	25
5	Temperate broadleaf and mixed forests	ROOTS AND TUBERS	25
6	Temperate Coniferous Forest	ROOTS AND TUBERS	25
7	Boreal forests / Taiga	ROOTS AND TUBERS	25
8	Tropical and subtropical grasslands, savannas and shrublands	ROOTS AND TUBERS	25
9	Temperate grasslands, savannas and shrublands	ROOTS AND TUBERS	25
11	Montane grasslands and shrublands	ROOTS AND TUBERS	25
12	Tundra	ROOTS AND TUBERS	25
13	Mediterranean Forests, woodlands and scrubs	ROOTS AND TUBERS	25
1	Deserts and xeric shrublands	TROPICAL and SUBTROPICAL FRUITS	38
2	Tropical and subtropical moist broadleaf forests	TROPICAL and SUBTROPICAL FRUITS	35
3	Tropical and subtropical dry broadleaf forests	TROPICAL and SUBTROPICAL FRUITS	35
5	Temperate broadleaf and mixed forests	TROPICAL and SUBTROPICAL FRUITS	38
6	Temperate Coniferous Forest	TROPICAL and SUBTROPICAL FRUITS	0
7	Boreal forests / Taiga	TROPICAL and SUBTROPICAL FRUITS	0
8	Tropical and subtropical grasslands, savannas and shrublands	TROPICAL and SUBTROPICAL FRUITS	35
9	Temperate grasslands, savannas and shrublands	TROPICAL and SUBTROPICAL FRUITS	35
11	Montane grasslands and shrublands	TROPICAL and SUBTROPICAL FRUITS	35
12	Tundra	TROPICAL and SUBTROPICAL FRUITS	0
13	Mediterranean Forests, woodlands and scrubs	TROPICAL and SUBTROPICAL FRUITS	38
1	Deserts and xeric shrublands	VEGETABLES FRUIT	28
2	Tropical and subtropical moist broadleaf forests	VEGETABLES FRUIT	25
3	Tropical and subtropical dry broadleaf forests	VEGETABLES FRUIT	28
5	Temperate broadleaf and mixed forests	VEGETABLES FRUIT	28
6	Temperate Coniferous Forest	VEGETABLES FRUIT	25
7	Boreal forests / Taiga	VEGETABLES FRUIT	25
8	Tropical and subtropical grasslands, savannas and shrublands	VEGETABLES FRUIT	28
9	Temperate grasslands, savannas and shrublands	VEGETABLES FRUIT	28
11	Montane grasslands and shrublands	VEGETABLES FRUIT	25
12	Tundra	VEGETABLES FRUIT	25
13	Mediterranean Forests, woodlands and scrubs	VEGETABLES FRUIT	28
1	Deserts and xeric shrublands	VEGETABLES LEAFY	28
2	Tropical and subtropical moist broadleaf forests	VEGETABLES LEAFY	25
3	Tropical and subtropical dry broadleaf forests	VEGETABLES LEAFY	25
5	Temperate broadleaf and mixed forests	VEGETABLES LEAFY	25
6	Temperate Coniferous Forest	VEGETABLES LEAFY	25
7	Boreal forests / Taiga	VEGETABLES LEAFY	25
8	Tropical and subtropical grasslands, savannas and shrublands	VEGETABLES LEAFY	25
9	Temperate grasslands, savannas and shrublands	VEGETABLES LEAFY	25
11	Montane grasslands and shrublands	VEGETABLES LEAFY	28
12	Tundra	VEGETABLES LEAFY	25
13	Mediterranean Forests, woodlands and scrubs	VEGETABLES LEAFY	28
